# Supplementary material for: Results of German external quality assessment schemes for SARS-CoV-2 antigen detection
Source: Sci Rep. 2023 Aug 14;13:13206. doi: 10.1038/s41598-023-40330-2 (PMC10425338; doi:10.1038/s41598-023-40330-2)
Supplement: Supplementary file 2 — Supplementary Table S1. [file 41598_2023_40330_MOESM2_ESM.xlsx]

## Sheet: Results Pre-Study
Supplementary Table S1: Results of the INSTAND EQA pre-study for SARS-CoV-2 antigen tests (lateral flow tests (LFTs) and automated immunoassays). This table summarizes the results of the INSTAND EQA pre-study, which was performed in advance of the first EQA scheme by four expert laboratories and the sample manufacturer. Liquid and lyophilized SARS-CoV-2 positive cell supernatant were analyzed com…
Applied grading system: A positive test result was classified as either ‘test line stronger than control line (5), ‘test line as strong as control line’ (4), ‘test line weaker than control line’ (3), ‘test line much weaker than control line’ (2) and ‘test line faint, just visible’ (1). A negative result was defined as (0).
			Lab 1			Lab 2				Lab 3			Lab 4			Lab 5
	Sample	Dilution	Bionote - NowCheck COVID-19 Ag Test	Abbott - Panbio COVID-19 Ag Rapid Test	Roche (SD Biosensor) 1 - SARS-CoV-2 Rapid Ag Test	Coris BioConcept - COVID-19 Ag Respi Strip	Abbott - Panbio COVID-19 Ag Rapid Test	Siemens - Clinitest Rapid COVID-19 Ag Test	Roche (SD Biosensor) 1 - SARS-CoV-2 Rapid Ag Test	Abbott - Panbio COVID-19 Ag Rapid Test	Roche (SD Biosensor) 1 - SARS-CoV-2 Rapid Ag Test	Nal von Minden - NADAL COVID-19 Ag Test	Roche (SD Biosensor) 1 - SARS-CoV-2 Rapid Ag Test	R-Biopharm - Rida Quick SARS-CoV-2 Ag	CerTest Biotec - One Step SARS-CoV-2 Ag Card Test	Abbott - Panbio COVID-19 Ag Rapid Test	Abbott - Panbio COVID-19 Ag Rapid Test	Roche (SD Biosensor) 2 - Standard Q COVID-19 Ag
	BetaCoV/Munich/ChVir984/2020_IsolatBER liquid	1 : 75	5	5	4	3	4	4	4	5	5	3	5	5	5	5	4	5
	BetaCoV/Munich/ChVir984/2020_IsolatBER liquid	1 : 750	3	3	2	1	2	2	2	4	4	1	3	3	3	4	2	3
	BetaCoV/Munich/ChVir984/2020_IsolatBER liquid	1 : 7.500	1	1	0	0	1	1	1	2	1	0	2	1	1	3	1	2
	BetaCoV/Munich/ChVir984/2020_IsolatBER liquid	1 : 75.000	0	0	0	0	0	0	0	1	0	0	0	0	0	2	0	0
	BetaCoV/Munich/ChVir984/2020_IsolatBER liquid	1 : 750.000	0	0	0	0	0	0	0	0	0	0	0	0	0	1	0	0
	BetaCoV/Munich/ChVir984/2020_IsolatBER lyophilized	1 : 75	5	5	4	3	4	4	4	5	5	3	5	5	5	5	4	5
	BetaCoV/Munich/ChVir984/2020_IsolatBER lyophilized	1 : 750	3	3	2	1	2	2	2	4	4	1	3	3	3	4	2	3
	BetaCoV/Munich/ChVir984/2020_IsolatBER lyophilized	1 : 7.500	1	1	0	0	1	1	1	2	1	0	2	0	1	3	1	2
	BetaCoV/Munich/ChVir984/2020_IsolatBER lyophilized	1 : 75.000	0	0	0	0	0	0	0	1	0	0	0	0	0	2	0	0
	BetaCoV/Munich/ChVir984/2020_IsolatBER lyophilized	1 : 750.000	0	0	0	0	0	0	0	0	0	0	0	0	0	1	0	0
	SARS-CoV-2 negative (MRC-5 cell lysate) 1,1 ml lyophilized		0	0	0	0	0	0	0	0	0	0	0	0	0	0	0	0
			100 µL sample volume dissolved in sample buffer (350 µL). Then followed the manufacturer's protocol.	100 µL sample volume dissolved in sample buffer (300 µL). Then followed the manufacturer's protocol.	100 µL sample volume dissolved in sample buffer (350 µL). Then followed the manufacturer's protocol.	50 µL sample was filled up to 100 µL with 50 µL PBS and inserted into the assay. Then followed the manufacturer's protocol.	50 µL sample volume dissolved in sample buffer (300 µL). Then followed the manufacturer's protocol.	50 µL sample volume dissolved in sample buffer (300 µL). Then followed the manufacturer's protocol.	50 µL sample volume dissolved in sample buffer (350 µL). Then followed the manufacturer's protocol.	100 µL sample concentrated used.	50 µL sample concentrated used.	75 µL sample concentrated used.	50 µL Extraction Buffer + 50 µL EQA sample material, 3 drops dripped on the strip, 15 min. incubation, read-out.	3 drops reagent A + 3 drops reagent B + 2 drops EQA sample material 10 min. incubation, test strip added, 10 min. incubation, read-out.	50 µL diluted SARS CoV-2 + 50 µL EQA sample material, mixed, 3 drops dripped on the strip.	100 µL sample directly dripped on the test strip.	100 µL sample dissolved in 300 µL extraction buffer, 5 drops dripped on the test strip.	350 µL sample dissolved in extraction buffer (350 µL), 3 drops dripped on the test strip.
			Automated immunoassay				qualitative PCR	quantitative PCR		Average (copies/mL)
			Lab 1 Roche - Elecsys SARS-CoV-2 Ag		Lab 3 Diasorin - Liaison SARS-CoV-2 Ag		Lab 1 Seegene - Allplex 2019-nCoV Assay	Lab 2 in house	Lab 5 in house
	Sample	Dilution	result [COI]		result [TCID50/mL]		PCR result Ct value E gene	PCR result quantitative [cop./mL]	PCR result quantitative [cop./mL]
	BetaCoV/Munich/ChVir984/2020_IsolatBER liquid	1 : 75	933.8	positive	40498	positive	13.91	248000000	1.93518e+08	2.20759e+08
	BetaCoV/Munich/ChVir984/2020_IsolatBER lyophilized	1 : 75	1047	positive	41703	positive	14.94	225000000	1.84672e+08	2.04836e+08
	BetaCoV/Munich/ChVir984/2020_IsolatBER liquid	1 : 750	89.84	positive	4108.7	positive	18.41	27200000	2.11747e+07	2.41873e+07
	BetaCoV/Munich/ChVir984/2020_IsolatBER lyophilized	1 : 750	98.09	positive	4273.1	positive	18.61	23500000	1.86491e+07	2.10746e+07
	BetaCoV/Munich/ChVir984/2020_IsolatBER liquid	1 : 7.500	9.51	positive	541.05	positive	22.06	2600000	2.02698e+06	2.31349e+06
	BetaCoV/Munich/ChVir984/2020_IsolatBER lyophilized	1 : 7.500	10.37	positive	579.52	positive	22.17	3000000	1.68099e+06	2.34049e+06
	BetaCoV/Munich/ChVir984/2020_IsolatBER liquid	1 : 75.000	1.51	positive	101.66	negative	25.39	316000	211652	263826
	BetaCoV/Munich/ChVir984/2020_IsolatBER lyophilized	1 : 75.000	1.65	positive	101.6	negative	25	282000	200631	241316
	BetaCoV/Munich/ChVir984/2020_IsolatBER liquid	1 : 750.000	0.736	negative	36.53	negative	28.61	30500	20125.8	25312.9
	BetaCoV/Munich/ChVir984/2020_IsolatBER lyophilized	1 : 750.000	0.758	negative	36.4	negative	28.73	35600	20671.2	28135.6
	SARS-CoV-2 negative (MRC-5 cell lysate) 1,1 mL lyophilized		0. 695	negative	28.88	negative	--	-	-	-
			250 µL of undiluted sample is used, but only 50 µL thereof for the actual measurement.		1000 µL sample material used in inactivation buffer Cut-off Diasorin: >200 TCID50/mL positive
