# Supplementary material for: Results of German external quality assessment schemes for SARS-CoV-2 antigen detection
Source: Sci Rep. 2023 Aug 14;13:13206. doi: 10.1038/s41598-023-40330-2 (PMC10425338; doi:10.1038/s41598-023-40330-2)
Supplement: Supplementary file 3 — Supplementary Table S2. [file 41598_2023_40330_MOESM3_ESM.xlsx]

## Sheet: Vierbaum et al_SARS-CoV-2 Table
Supplementary Table S2: Participant results of the three SARS-CoV-2 antigen EQA surveys, with five EQA samples each. This table contains the raw results provided by the EQA participants without any correction. Results that were excluded from evaluation, e.g. as they were most likely sample swabs, are highlighted in orange.
Survey	Assay type	Participant	Method	Manufacturer	Device	Assay	Sample	Results (qualitative)	Description Band intensity	Results (quantitative)	Unit quant
March	automated Immunoassays	V3_0	Immunological test (CLIA)	DIASORIN	Diasorin Liaison XL	LIAISON SARS-CoV-2 Ag	410001	positive	n.I.	760	TCID50/mL
March	automated Immunoassays	V3_0	Immunological test (CLIA)	DIASORIN	Diasorin Liaison XL	LIAISON SARS-CoV-2 Ag	410002	negative	n.I.	44.7	TCID50/mL
March	automated Immunoassays	V3_0	Immunological test (CLIA)	DIASORIN	Diasorin Liaison XL	LIAISON SARS-CoV-2 Ag	410003	negative	n.I.	46.3	TCID50/mL
March	automated Immunoassays	V3_0	Immunological test (CLIA)	DIASORIN	Diasorin Liaison XL	LIAISON SARS-CoV-2 Ag	410004	positive	n.I.	4644	TCID50/mL
March	automated Immunoassays	V3_0	Immunological test (CLIA)	DIASORIN	Diasorin Liaison XL	LIAISON SARS-CoV-2 Ag	410005	negative	n.I.	143	TCID50/mL
March	automated Immunoassays	V3_1	Immunological test (CLIA)	DIASORIN	Diasorin Liaison XL	LIAISON SARS-CoV-2 Ag	410001	positive	n.I.	517	TCID50/mL
March	automated Immunoassays	V3_1	Immunological test (CLIA)	DIASORIN	Diasorin Liaison XL	LIAISON SARS-CoV-2 Ag	410002	negative	n.I.	21.9	TCID50/mL
March	automated Immunoassays	V3_1	Immunological test (CLIA)	DIASORIN	Diasorin Liaison XL	LIAISON SARS-CoV-2 Ag	410003	negative	n.I.	21.9	TCID50/mL
March	automated Immunoassays	V3_1	Immunological test (CLIA)	DIASORIN	Diasorin Liaison XL	LIAISON SARS-CoV-2 Ag	410004	positive	n.I.	3946	TCID50/mL
March	automated Immunoassays	V3_1	Immunological test (CLIA)	DIASORIN	Diasorin Liaison XL	LIAISON SARS-CoV-2 Ag	410005	negative	n.I.	79	TCID50/mL
March	automated Immunoassays	V3_2	Immunological test (CLIA)	DIASORIN	Diasorin Liaison XL	LIAISON SARS-CoV-2 Ag	410001	positive	n.I.	213	TCID50/mL
March	automated Immunoassays	V3_2	Immunological test (CLIA)	DIASORIN	Diasorin Liaison XL	LIAISON SARS-CoV-2 Ag	410002	negative	n.I.	62.9	TCID50/mL
March	automated Immunoassays	V3_2	Immunological test (CLIA)	DIASORIN	Diasorin Liaison XL	LIAISON SARS-CoV-2 Ag	410003	negative	n.I.	70.9	TCID50/mL
March	automated Immunoassays	V3_2	Immunological test (CLIA)	DIASORIN	Diasorin Liaison XL	LIAISON SARS-CoV-2 Ag	410004	positive	n.I.	1251	TCID50/mL
March	automated Immunoassays	V3_2	Immunological test (CLIA)	DIASORIN	Diasorin Liaison XL	LIAISON SARS-CoV-2 Ag	410005	negative	n.I.	n.I.	TCID50/mL
March	automated Immunoassays	V3_3	Immunological test (CLIA)	DIASORIN	Diasorin Liaison XL	LIAISON SARS-CoV-2 Ag	410001	positive	n.I.	315	TCID50/mL
March	automated Immunoassays	V3_3	Immunological test (CLIA)	DIASORIN	Diasorin Liaison XL	LIAISON SARS-CoV-2 Ag	410002	negative	n.I.	21.9	TCID50/mL
March	automated Immunoassays	V3_3	Immunological test (CLIA)	DIASORIN	Diasorin Liaison XL	LIAISON SARS-CoV-2 Ag	410003	negative	n.I.	21.9	TCID50/mL
March	automated Immunoassays	V3_3	Immunological test (CLIA)	DIASORIN	Diasorin Liaison XL	LIAISON SARS-CoV-2 Ag	410004	positive	n.I.	3117	TCID50/mL
March	automated Immunoassays	V3_3	Immunological test (CLIA)	DIASORIN	Diasorin Liaison XL	LIAISON SARS-CoV-2 Ag	410005	negative	n.I.	n.I.	TCID50/mL
March	automated Immunoassays	V3_4	Immunological test (CLIA)	DIASORIN	Diasorin Liaison XL	LIAISON SARS-CoV-2 Ag	410001	positive	n.I.	500	TCID50/mL
March	automated Immunoassays	V3_4	Immunological test (CLIA)	DIASORIN	Diasorin Liaison XL	LIAISON SARS-CoV-2 Ag	410002	negative	n.I.	21.9	TCID50/mL
March	automated Immunoassays	V3_4	Immunological test (CLIA)	DIASORIN	Diasorin Liaison XL	LIAISON SARS-CoV-2 Ag	410003	negative	n.I.	21.9	TCID50/mL
March	automated Immunoassays	V3_4	Immunological test (CLIA)	DIASORIN	Diasorin Liaison XL	LIAISON SARS-CoV-2 Ag	410004	positive	n.I.	4550	TCID50/mL
March	automated Immunoassays	V3_4	Immunological test (CLIA)	DIASORIN	Diasorin Liaison XL	LIAISON SARS-CoV-2 Ag	410005	negative	n.I.	39	TCID50/mL
March	automated Immunoassays	V3_5	Immunological test (CLIA)	DIASORIN	Diasorin Liaison XL	LIAISON SARS-CoV-2 Ag	410001	positive	n.I.	217	TCID50/mL
March	automated Immunoassays	V3_5	Immunological test (CLIA)	DIASORIN	Diasorin Liaison XL	LIAISON SARS-CoV-2 Ag	410002	negative	n.I.	64.2	TCID50/mL
March	automated Immunoassays	V3_5	Immunological test (CLIA)	DIASORIN	Diasorin Liaison XL	LIAISON SARS-CoV-2 Ag	410003	negative	n.I.	67.1	TCID50/mL
March	automated Immunoassays	V3_5	Immunological test (CLIA)	DIASORIN	Diasorin Liaison XL	LIAISON SARS-CoV-2 Ag	410004	positive	n.I.	1189	TCID50/mL
March	automated Immunoassays	V3_5	Immunological test (CLIA)	DIASORIN	Diasorin Liaison XL	LIAISON SARS-CoV-2 Ag	410005	negative	n.I.	98	TCID50/mL
March	automated Immunoassays	V3_6	Immunological test (CLIA)	DIASORIN	Diasorin Liaison XL	LIAISON SARS-CoV-2 Ag	410001	positive	n.I.	371	TCID50/mL
March	automated Immunoassays	V3_6	Immunological test (CLIA)	DIASORIN	Diasorin Liaison XL	LIAISON SARS-CoV-2 Ag	410002	negative	n.I.	30	TCID50/mL
March	automated Immunoassays	V3_6	Immunological test (CLIA)	DIASORIN	Diasorin Liaison XL	LIAISON SARS-CoV-2 Ag	410003	negative	n.I.	33	TCID50/mL
March	automated Immunoassays	V3_6	Immunological test (CLIA)	DIASORIN	Diasorin Liaison XL	LIAISON SARS-CoV-2 Ag	410004	positive	n.I.	2887	TCID50/mL
March	automated Immunoassays	V3_6	Immunological test (CLIA)	DIASORIN	Diasorin Liaison XL	LIAISON SARS-CoV-2 Ag	410005	negative	n.I.	90	TCID50/mL
March	automated Immunoassays	V3_7	Immunological test (CLIA)	DIASORIN		LIAISON SARS-CoV-2 Ag	410001	negative	n.I.	n.I.	n.I.
March	automated Immunoassays	V3_7	Immunological test (CLIA)	DIASORIN		LIAISON SARS-CoV-2 Ag	410002	negative	n.I.	n.I.	n.I.
March	automated Immunoassays	V3_7	Immunological test (CLIA)	DIASORIN		LIAISON SARS-CoV-2 Ag	410003	negative	n.I.	n.I.	n.I.
March	automated Immunoassays	V3_7	Immunological test (CLIA)	DIASORIN		LIAISON SARS-CoV-2 Ag	410004	positive	n.I.	n.I.	n.I.
March	automated Immunoassays	V3_7	Immunological test (CLIA)	DIASORIN		LIAISON SARS-CoV-2 Ag	410005	negative	n.I.	n.I.	n.I.
March	automated Immunoassays	V3_8	Immunological test (CLIA)	DIASORIN	Diasorin Liaison XL	LIAISON SARS-CoV-2 Ag	410001	negative	n.I.	153	TCID50/mL
March	automated Immunoassays	V3_8	Immunological test (CLIA)	DIASORIN	Diasorin Liaison XL	LIAISON SARS-CoV-2 Ag	410002	negative	n.I.	63.3	TCID50/mL
March	automated Immunoassays	V3_8	Immunological test (CLIA)	DIASORIN	Diasorin Liaison XL	LIAISON SARS-CoV-2 Ag	410003	negative	n.I.	72.4	TCID50/mL
March	automated Immunoassays	V3_8	Immunological test (CLIA)	DIASORIN	Diasorin Liaison XL	LIAISON SARS-CoV-2 Ag	410004	positive	n.I.	879	TCID50/mL
March	automated Immunoassays	V3_8	Immunological test (CLIA)	DIASORIN	Diasorin Liaison XL	LIAISON SARS-CoV-2 Ag	410005	negative	n.I.	87	TCID50/mL
March	automated Immunoassays	V3_9	Immunological test (CLIA)	DIASORIN	Diasorin Liaison XL	LIAISON SARS-CoV-2 Ag	410001	positive	n.I.	513	TCID50/mL
March	automated Immunoassays	V3_9	Immunological test (CLIA)	DIASORIN	Diasorin Liaison XL	LIAISON SARS-CoV-2 Ag	410002	negative	n.I.	24.3	TCID50/mL
March	automated Immunoassays	V3_9	Immunological test (CLIA)	DIASORIN	Diasorin Liaison XL	LIAISON SARS-CoV-2 Ag	410003	negative	n.I.	21.9	TCID50/mL
March	automated Immunoassays	V3_9	Immunological test (CLIA)	DIASORIN	Diasorin Liaison XL	LIAISON SARS-CoV-2 Ag	410004	positive	n.I.	3910	TCID50/mL
March	automated Immunoassays	V3_9	Immunological test (CLIA)	DIASORIN	Diasorin Liaison XL	LIAISON SARS-CoV-2 Ag	410005	negative	n.I.	n.I.	TCID50/mL
March	automated Immunoassays	V3_10	Immunological test (CLIA)	DIASORIN		LIAISON SARS-CoV-2 Ag	410001	positive	n.I.	254	TCID50/mL
March	automated Immunoassays	V3_10	Immunological test (CLIA)	DIASORIN		LIAISON SARS-CoV-2 Ag	410002	negative	n.I.	37	TCID50/mL
March	automated Immunoassays	V3_10	Immunological test (CLIA)	DIASORIN		LIAISON SARS-CoV-2 Ag	410003	negative	n.I.	43	TCID50/mL
March	automated Immunoassays	V3_10	Immunological test (CLIA)	DIASORIN		LIAISON SARS-CoV-2 Ag	410004	positive	n.I.	1142	TCID50/mL
March	automated Immunoassays	V3_10	Immunological test (CLIA)	DIASORIN		LIAISON SARS-CoV-2 Ag	410005	negative	n.I.	78	TCID50/mL
March	automated Immunoassays	V3_11	Immunological test (CLIA)	DIASORIN	Diasorin Liaison XL	LIAISON SARS-CoV-2 Ag	410001	borderline	n.I.	151	TCID50/mL
March	automated Immunoassays	V3_11	Immunological test (CLIA)	DIASORIN	Diasorin Liaison XL	LIAISON SARS-CoV-2 Ag	410002	negative	n.I.	33.4	TCID50/mL
March	automated Immunoassays	V3_11	Immunological test (CLIA)	DIASORIN	Diasorin Liaison XL	LIAISON SARS-CoV-2 Ag	410003	negative	n.I.	37.8	TCID50/mL
March	automated Immunoassays	V3_11	Immunological test (CLIA)	DIASORIN	Diasorin Liaison XL	LIAISON SARS-CoV-2 Ag	410004	positive	n.I.	1066	TCID50/mL
March	automated Immunoassays	V3_11	Immunological test (CLIA)	DIASORIN	Diasorin Liaison XL	LIAISON SARS-CoV-2 Ag	410005	negative	n.I.	55	TCID50/mL
March	automated Immunoassays	V3_12	Immunological test (CLIA)	DIASORIN		LIAISON SARS-CoV-2 Ag	410001	positive	n.I.	1490	TCID50/mL
March	automated Immunoassays	V3_12	Immunological test (CLIA)	DIASORIN		LIAISON SARS-CoV-2 Ag	410002	negative	n.I.	40.3	TCID50/mL
March	automated Immunoassays	V3_12	Immunological test (CLIA)	DIASORIN		LIAISON SARS-CoV-2 Ag	410003	negative	n.I.	38	TCID50/mL
March	automated Immunoassays	V3_12	Immunological test (CLIA)	DIASORIN		LIAISON SARS-CoV-2 Ag	410004	positive	n.I.	12724	TCID50/mL
March	automated Immunoassays	V3_12	Immunological test (CLIA)	DIASORIN		LIAISON SARS-CoV-2 Ag	410005	positive	n.I.	227	TCID50/mL
March	automated Immunoassays	V3_13	Immunological test (CLIA)	DIASORIN	Diasorin Liaison XL	LIAISON SARS-CoV-2 Ag	410001	positive	n.I.	236	TCID50/mL
March	automated Immunoassays	V3_13	Immunological test (CLIA)	DIASORIN	Diasorin Liaison XL	LIAISON SARS-CoV-2 Ag	410002	negative	n.I.	122	TCID50/mL
March	automated Immunoassays	V3_13	Immunological test (CLIA)	DIASORIN	Diasorin Liaison XL	LIAISON SARS-CoV-2 Ag	410003	negative	n.I.	125	TCID50/mL
March	automated Immunoassays	V3_13	Immunological test (CLIA)	DIASORIN	Diasorin Liaison XL	LIAISON SARS-CoV-2 Ag	410004	positive	n.I.	1265	TCID50/mL
March	automated Immunoassays	V3_13	Immunological test (CLIA)	DIASORIN	Diasorin Liaison XL	LIAISON SARS-CoV-2 Ag	410005	negative	n.I.	136	TCID50/mL
March	automated Immunoassays	V3_14	Immunological test (CLIA)	DIASORIN	Diasorin Liaison XL	LIAISON SARS-CoV-2 Ag	410001	negative	n.I.	163	TCID50/mL
March	automated Immunoassays	V3_14	Immunological test (CLIA)	DIASORIN	Diasorin Liaison XL	LIAISON SARS-CoV-2 Ag	410002	negative	n.I.	21.9	TCID50/mL
March	automated Immunoassays	V3_14	Immunological test (CLIA)	DIASORIN	Diasorin Liaison XL	LIAISON SARS-CoV-2 Ag	410003	negative	n.I.	21.9	TCID50/mL
March	automated Immunoassays	V3_14	Immunological test (CLIA)	DIASORIN	Diasorin Liaison XL	LIAISON SARS-CoV-2 Ag	410004	positive	n.I.	1054	TCID50/mL
March	automated Immunoassays	V3_14	Immunological test (CLIA)	DIASORIN	Diasorin Liaison XL	LIAISON SARS-CoV-2 Ag	410005	negative	n.I.	37	TCID50/mL
March	automated Immunoassays	V3_15	Immunological test (CLIA)	DIASORIN	Diasorin Liaison XL	LIAISON SARS-CoV-2 Ag	410001	borderline	n.I.	156	TCID50/mL
March	automated Immunoassays	V3_15	Immunological test (CLIA)	DIASORIN	Diasorin Liaison XL	LIAISON SARS-CoV-2 Ag	410002	negative	n.I.	41.3	TCID50/mL
March	automated Immunoassays	V3_15	Immunological test (CLIA)	DIASORIN	Diasorin Liaison XL	LIAISON SARS-CoV-2 Ag	410003	negative	n.I.	37.1	TCID50/mL
March	automated Immunoassays	V3_15	Immunological test (CLIA)	DIASORIN	Diasorin Liaison XL	LIAISON SARS-CoV-2 Ag	410004	positive	n.I.	1053	TCID50/mL
March	automated Immunoassays	V3_15	Immunological test (CLIA)	DIASORIN	Diasorin Liaison XL	LIAISON SARS-CoV-2 Ag	410005	negative	n.I.	n.I.	TCID50/mL
March	automated Immunoassays	V3_16	Immunological test (CLIA)	DIASORIN	Diasorin Liaison XL	LIAISON SARS-CoV-2 Ag	410001	negative	n.I.	n.I.	n.I.
March	automated Immunoassays	V3_16	Immunological test (CLIA)	DIASORIN	Diasorin Liaison XL	LIAISON SARS-CoV-2 Ag	410002	negative	n.I.	n.I.	n.I.
March	automated Immunoassays	V3_16	Immunological test (CLIA)	DIASORIN	Diasorin Liaison XL	LIAISON SARS-CoV-2 Ag	410003	negative	n.I.	n.I.	n.I.
March	automated Immunoassays	V3_16	Immunological test (CLIA)	DIASORIN	Diasorin Liaison XL	LIAISON SARS-CoV-2 Ag	410004	positive	n.I.	n.I.	n.I.
March	automated Immunoassays	V3_16	Immunological test (CLIA)	DIASORIN	Diasorin Liaison XL	LIAISON SARS-CoV-2 Ag	410005	negative	n.I.	n.I.	n.I.
March	automated Immunoassays	V3_17	Immunological test (CLIA)	DIASORIN	Diasorin Liaison XL	LIAISON SARS-CoV-2 Ag	410001	positive	n.I.	219	TCID50/mL
March	automated Immunoassays	V3_17	Immunological test (CLIA)	DIASORIN	Diasorin Liaison XL	LIAISON SARS-CoV-2 Ag	410002	negative	n.I.	109	TCID50/mL
March	automated Immunoassays	V3_17	Immunological test (CLIA)	DIASORIN	Diasorin Liaison XL	LIAISON SARS-CoV-2 Ag	410003	negative	n.I.	110	TCID50/mL
March	automated Immunoassays	V3_17	Immunological test (CLIA)	DIASORIN	Diasorin Liaison XL	LIAISON SARS-CoV-2 Ag	410004	positive	n.I.	796	TCID50/mL
March	automated Immunoassays	V3_17	Immunological test (CLIA)	DIASORIN	Diasorin Liaison XL	LIAISON SARS-CoV-2 Ag	410005	negative	n.I.	126	TCID50/mL
March	automated Immunoassays	V3_18	Immunological test (CLIA)	DIASORIN	Diasorin Liaison XL	LIAISON SARS-CoV-2 Ag	410001	borderline	n.I.	152	TCID50/mL
March	automated Immunoassays	V3_18	Immunological test (CLIA)	DIASORIN	Diasorin Liaison XL	LIAISON SARS-CoV-2 Ag	410002	negative	n.I.	43.4	TCID50/mL
March	automated Immunoassays	V3_18	Immunological test (CLIA)	DIASORIN	Diasorin Liaison XL	LIAISON SARS-CoV-2 Ag	410003	negative	n.I.	33.4	TCID50/mL
March	automated Immunoassays	V3_18	Immunological test (CLIA)	DIASORIN	Diasorin Liaison XL	LIAISON SARS-CoV-2 Ag	410004	positive	n.I.	983	TCID50/mL
March	automated Immunoassays	V3_18	Immunological test (CLIA)	DIASORIN	Diasorin Liaison XL	LIAISON SARS-CoV-2 Ag	410005	negative	n.I.	n.I.	TCID50/mL
March	automated Immunoassays	V3_19	Immunological test (CLIA)	DIASORIN	Diasorin Liaison XL	LIAISON SARS-CoV-2 Ag	410001	positive	n.I.	560	TCID50/mL
March	automated Immunoassays	V3_19	Immunological test (CLIA)	DIASORIN	Diasorin Liaison XL	LIAISON SARS-CoV-2 Ag	410002	negative	n.I.	21.9	TCID50/mL
March	automated Immunoassays	V3_19	Immunological test (CLIA)	DIASORIN	Diasorin Liaison XL	LIAISON SARS-CoV-2 Ag	410003	negative	n.I.	21.9	TCID50/mL
March	automated Immunoassays	V3_19	Immunological test (CLIA)	DIASORIN	Diasorin Liaison XL	LIAISON SARS-CoV-2 Ag	410004	positive	n.I.	4186	TCID50/mL
March	automated Immunoassays	V3_19	Immunological test (CLIA)	DIASORIN	Diasorin Liaison XL	LIAISON SARS-CoV-2 Ag	410005	negative	n.I.	n.I.	TCID50/mL
March	automated Immunoassays	V3_20	Immunological test (CLIA)	DIASORIN	Diasorin Liaison XL	LIAISON SARS-CoV-2 Ag	410001	positive	n.I.	240	TCID50/mL
March	automated Immunoassays	V3_20	Immunological test (CLIA)	DIASORIN	Diasorin Liaison XL	LIAISON SARS-CoV-2 Ag	410002	negative	n.I.	98.2	TCID50/mL
March	automated Immunoassays	V3_20	Immunological test (CLIA)	DIASORIN	Diasorin Liaison XL	LIAISON SARS-CoV-2 Ag	410003	negative	n.I.	110	TCID50/mL
March	automated Immunoassays	V3_20	Immunological test (CLIA)	DIASORIN	Diasorin Liaison XL	LIAISON SARS-CoV-2 Ag	410004	positive	n.I.	1227	TCID50/mL
March	automated Immunoassays	V3_20	Immunological test (CLIA)	DIASORIN	Diasorin Liaison XL	LIAISON SARS-CoV-2 Ag	410005	negative	n.I.	128	TCID50/mL
March	automated Immunoassays	V3_21	Immunological test (CLIA)	DIASORIN	Diasorin Liaison XL	LIAISON SARS-CoV-2 Ag	410001	positive	n.I.	227	TCID50/mL
March	automated Immunoassays	V3_21	Immunological test (CLIA)	DIASORIN	Diasorin Liaison XL	LIAISON SARS-CoV-2 Ag	410002	negative	n.I.	85.4	TCID50/mL
March	automated Immunoassays	V3_21	Immunological test (CLIA)	DIASORIN	Diasorin Liaison XL	LIAISON SARS-CoV-2 Ag	410003	negative	n.I.	88.5	TCID50/mL
March	automated Immunoassays	V3_21	Immunological test (CLIA)	DIASORIN	Diasorin Liaison XL	LIAISON SARS-CoV-2 Ag	410004	positive	n.I.	1209	TCID50/mL
March	automated Immunoassays	V3_21	Immunological test (CLIA)	DIASORIN	Diasorin Liaison XL	LIAISON SARS-CoV-2 Ag	410005	negative	n.I.	117	TCID50/mL
March	automated Immunoassays	V3_22	Immunological test (CLIA)	DIASORIN	Diasorin Liaison XL	LIAISON SARS-CoV-2 Ag	410001	negative	n.I.	134	TCID50/mL
March	automated Immunoassays	V3_22	Immunological test (CLIA)	DIASORIN	Diasorin Liaison XL	LIAISON SARS-CoV-2 Ag	410002	negative	n.I.	21.9	TCID50/mL
March	automated Immunoassays	V3_22	Immunological test (CLIA)	DIASORIN	Diasorin Liaison XL	LIAISON SARS-CoV-2 Ag	410003	negative	n.I.	30.4	TCID50/mL
March	automated Immunoassays	V3_22	Immunological test (CLIA)	DIASORIN	Diasorin Liaison XL	LIAISON SARS-CoV-2 Ag	410004	positive	n.I.	994	TCID50/mL
March	automated Immunoassays	V3_22	Immunological test (CLIA)	DIASORIN	Diasorin Liaison XL	LIAISON SARS-CoV-2 Ag	410005	negative	n.I.	n.I.	TCID50/mL
March	automated Immunoassays	V3_23	Immunological test (CLIA)	DIASORIN	Diasorin Liaison XL	LIAISON SARS-CoV-2 Ag	410001	negative	n.I.	194	TCID50/mL
March	automated Immunoassays	V3_23	Immunological test (CLIA)	DIASORIN	Diasorin Liaison XL	LIAISON SARS-CoV-2 Ag	410002	negative	n.I.	80.2	TCID50/mL
March	automated Immunoassays	V3_23	Immunological test (CLIA)	DIASORIN	Diasorin Liaison XL	LIAISON SARS-CoV-2 Ag	410003	negative	n.I.	84.1	TCID50/mL
March	automated Immunoassays	V3_23	Immunological test (CLIA)	DIASORIN	Diasorin Liaison XL	LIAISON SARS-CoV-2 Ag	410004	positive	n.I.	1302	TCID50/mL
March	automated Immunoassays	V3_23	Immunological test (CLIA)	DIASORIN	Diasorin Liaison XL	LIAISON SARS-CoV-2 Ag	410005	negative	n.I.	n.I.	TCID50/mL
March	automated Immunoassays	V3_24	Immunological test (CLIA)	DIASORIN	Diasorin Liaison XL	LIAISON SARS-CoV-2 Ag	410001	positive	n.I.	208	TCID50/mL
March	automated Immunoassays	V3_24	Immunological test (CLIA)	DIASORIN	Diasorin Liaison XL	LIAISON SARS-CoV-2 Ag	410002	negative	n.I.	89.2	TCID50/mL
March	automated Immunoassays	V3_24	Immunological test (CLIA)	DIASORIN	Diasorin Liaison XL	LIAISON SARS-CoV-2 Ag	410003	negative	n.I.	89.7	TCID50/mL
March	automated Immunoassays	V3_24	Immunological test (CLIA)	DIASORIN	Diasorin Liaison XL	LIAISON SARS-CoV-2 Ag	410004	positive	n.I.	1340	TCID50/mL
March	automated Immunoassays	V3_24	Immunological test (CLIA)	DIASORIN	Diasorin Liaison XL	LIAISON SARS-CoV-2 Ag	410005	negative	n.I.	110	TCID50/mL
March	automated Immunoassays	V3_25	Immunological test (CLIA)	DIASORIN	Diasorin Liaison XL	LIAISON SARS-CoV-2 Ag	410001	positive	n.I.	769	TCID50/mL
March	automated Immunoassays	V3_25	Immunological test (CLIA)	DIASORIN	Diasorin Liaison XL	LIAISON SARS-CoV-2 Ag	410002	negative	n.I.	21.9	TCID50/mL
March	automated Immunoassays	V3_25	Immunological test (CLIA)	DIASORIN	Diasorin Liaison XL	LIAISON SARS-CoV-2 Ag	410003	negative	n.I.	21.9	TCID50/mL
March	automated Immunoassays	V3_25	Immunological test (CLIA)	DIASORIN	Diasorin Liaison XL	LIAISON SARS-CoV-2 Ag	410004	positive	n.I.	5170	TCID50/mL
March	automated Immunoassays	V3_25	Immunological test (CLIA)	DIASORIN	Diasorin Liaison XL	LIAISON SARS-CoV-2 Ag	410005	negative	n.I.	101	TCID50/mL
March	automated Immunoassays	V3_26	Immunological test (CLIA)	DIASORIN	Diasorin Liaison XL	LIAISON SARS-CoV-2 Ag	410001	positive	n.I.	227	TCID50/mL
March	automated Immunoassays	V3_26	Immunological test (CLIA)	DIASORIN	Diasorin Liaison XL	LIAISON SARS-CoV-2 Ag	410002	negative	n.I.	n.I.	TCID50/mL
March	automated Immunoassays	V3_26	Immunological test (CLIA)	DIASORIN	Diasorin Liaison XL	LIAISON SARS-CoV-2 Ag	410003	negative	n.I.	n.I.	TCID50/mL
March	automated Immunoassays	V3_26	Immunological test (CLIA)	DIASORIN	Diasorin Liaison XL	LIAISON SARS-CoV-2 Ag	410004	positive	n.I.	2231	TCID50/mL
March	automated Immunoassays	V3_26	Immunological test (CLIA)	DIASORIN	Diasorin Liaison XL	LIAISON SARS-CoV-2 Ag	410005	negative	n.I.	n.I.	TCID50/mL
March	automated Immunoassays	V3_27	Immunological test (CLIA)	DIASORIN		LIAISON SARS-CoV-2 Ag	410001	positive	n.I.	861	TCID50/mL
March	automated Immunoassays	V3_27	Immunological test (CLIA)	DIASORIN		LIAISON SARS-CoV-2 Ag	410002	negative	n.I.	32.3	TCID50/mL
March	automated Immunoassays	V3_27	Immunological test (CLIA)	DIASORIN		LIAISON SARS-CoV-2 Ag	410003	negative	n.I.	36.1	TCID50/mL
March	automated Immunoassays	V3_27	Immunological test (CLIA)	DIASORIN		LIAISON SARS-CoV-2 Ag	410004	positive	n.I.	5526	TCID50/mL
March	automated Immunoassays	V3_27	Immunological test (CLIA)	DIASORIN		LIAISON SARS-CoV-2 Ag	410005	negative	n.I.	134	TCID50/mL
March	automated Immunoassays	V3_28	Immunological test (CLIA)	DIASORIN	Diasorin Liaison XL	LIAISON SARS-CoV-2 Ag	410001	positive	n.I.	689	TCID50/mL
March	automated Immunoassays	V3_28	Immunological test (CLIA)	DIASORIN	Diasorin Liaison XL	LIAISON SARS-CoV-2 Ag	410002	negative	n.I.	21.9	TCID50/mL
March	automated Immunoassays	V3_28	Immunological test (CLIA)	DIASORIN	Diasorin Liaison XL	LIAISON SARS-CoV-2 Ag	410003	negative	n.I.	21.9	TCID50/mL
March	automated Immunoassays	V3_28	Immunological test (CLIA)	DIASORIN	Diasorin Liaison XL	LIAISON SARS-CoV-2 Ag	410004	positive	n.I.	5367	TCID50/mL
March	automated Immunoassays	V3_28	Immunological test (CLIA)	DIASORIN	Diasorin Liaison XL	LIAISON SARS-CoV-2 Ag	410005	negative	n.I.	n.I.	TCID50/mL
March	automated Immunoassays	V3_29	Immunological test (CLIA)	DIASORIN	Diasorin Liaison XL	LIAISON SARS-CoV-2 Ag	410001	positive	n.I.	256	TCID50/mL
March	automated Immunoassays	V3_29	Immunological test (CLIA)	DIASORIN	Diasorin Liaison XL	LIAISON SARS-CoV-2 Ag	410002	negative	n.I.	116	TCID50/mL
March	automated Immunoassays	V3_29	Immunological test (CLIA)	DIASORIN	Diasorin Liaison XL	LIAISON SARS-CoV-2 Ag	410003	negative	n.I.	131	TCID50/mL
March	automated Immunoassays	V3_29	Immunological test (CLIA)	DIASORIN	Diasorin Liaison XL	LIAISON SARS-CoV-2 Ag	410004	positive	n.I.	1284	TCID50/mL
March	automated Immunoassays	V3_29	Immunological test (CLIA)	DIASORIN	Diasorin Liaison XL	LIAISON SARS-CoV-2 Ag	410005	negative	n.I.	146	TCID50/mL
March	automated Immunoassays	V3_30	Immunological test (CLIA)	DIASORIN		LIAISON SARS-CoV-2 Ag	410001	positive	n.I.	212	TCID50/mL
March	automated Immunoassays	V3_30	Immunological test (CLIA)	DIASORIN		LIAISON SARS-CoV-2 Ag	410002	negative	n.I.	69.1	TCID50/mL
March	automated Immunoassays	V3_30	Immunological test (CLIA)	DIASORIN		LIAISON SARS-CoV-2 Ag	410003	negative	n.I.	71.3	TCID50/mL
March	automated Immunoassays	V3_30	Immunological test (CLIA)	DIASORIN		LIAISON SARS-CoV-2 Ag	410004	positive	n.I.	1472	TCID50/mL
March	automated Immunoassays	V3_30	Immunological test (CLIA)	DIASORIN		LIAISON SARS-CoV-2 Ag	410005	negative	n.I.	n.I.	TCID50/mL
March	automated Immunoassays	V3_31	Immunological test (CLIA)	DIASORIN	Diasorin Liaison XL	LIAISON SARS-CoV-2 Ag	410001	positive	n.I.	233	TCID50/mL
March	automated Immunoassays	V3_31	Immunological test (CLIA)	DIASORIN	Diasorin Liaison XL	LIAISON SARS-CoV-2 Ag	410002	negative	n.I.	115	TCID50/mL
March	automated Immunoassays	V3_31	Immunological test (CLIA)	DIASORIN	Diasorin Liaison XL	LIAISON SARS-CoV-2 Ag	410003	negative	n.I.	123	TCID50/mL
March	automated Immunoassays	V3_31	Immunological test (CLIA)	DIASORIN	Diasorin Liaison XL	LIAISON SARS-CoV-2 Ag	410004	positive	n.I.	1260	TCID50/mL
March	automated Immunoassays	V3_31	Immunological test (CLIA)	DIASORIN	Diasorin Liaison XL	LIAISON SARS-CoV-2 Ag	410005	negative	n.I.	133	TCID50/mL
March	automated Immunoassays	V3_32	Immunological test (CLIA)	DIASORIN	Diasorin Liaison XL	LIAISON SARS-CoV-2 Ag	410001	positive	n.I.	480	TCID50/mL
March	automated Immunoassays	V3_32	Immunological test (CLIA)	DIASORIN	Diasorin Liaison XL	LIAISON SARS-CoV-2 Ag	410002	negative	n.I.	39.4	TCID50/mL
March	automated Immunoassays	V3_32	Immunological test (CLIA)	DIASORIN	Diasorin Liaison XL	LIAISON SARS-CoV-2 Ag	410003	negative	n.I.	38.1	TCID50/mL
March	automated Immunoassays	V3_32	Immunological test (CLIA)	DIASORIN	Diasorin Liaison XL	LIAISON SARS-CoV-2 Ag	410004	positive	n.I.	3532	TCID50/mL
March	automated Immunoassays	V3_32	Immunological test (CLIA)	DIASORIN	Diasorin Liaison XL	LIAISON SARS-CoV-2 Ag	410005	negative	n.I.	179	TCID50/mL
March	automated Immunoassays	V3_0	Immunological test (ELISA)	EURO IMMUN	Euroimmun: Analyzer I	SARS-CoV-2 Antigen	410001	positive	n.I.	n.I.	n.I.
March	automated Immunoassays	V3_0	Immunological test (ELISA)	EURO IMMUN	Euroimmun: Analyzer I	SARS-CoV-2 Antigen	410002	negative	n.I.	n.I.	n.I.
March	automated Immunoassays	V3_0	Immunological test (ELISA)	EURO IMMUN	Euroimmun: Analyzer I	SARS-CoV-2 Antigen	410003	negative	n.I.	n.I.	n.I.
March	automated Immunoassays	V3_0	Immunological test (ELISA)	EURO IMMUN	Euroimmun: Analyzer I	SARS-CoV-2 Antigen	410004	positive	n.I.	n.I.	n.I.
March	automated Immunoassays	V3_0	Immunological test (ELISA)	EURO IMMUN	Euroimmun: Analyzer I	SARS-CoV-2 Antigen	410005	negative	n.I.	n.I.	n.I.
March	automated Immunoassays	V3_33	Immunological test (ELISA)	EURO IMMUN	Euroimmun: other devices	SARS-CoV-2 Antigen	410001	positive	n.I.	n.I.	n.I.
March	automated Immunoassays	V3_33	Immunological test (ELISA)	EURO IMMUN	Euroimmun: other devices	SARS-CoV-2 Antigen	410002	negative	n.I.	n.I.	n.I.
March	automated Immunoassays	V3_33	Immunological test (ELISA)	EURO IMMUN	Euroimmun: other devices	SARS-CoV-2 Antigen	410003	negative	n.I.	n.I.	n.I.
March	automated Immunoassays	V3_33	Immunological test (ELISA)	EURO IMMUN	Euroimmun: other devices	SARS-CoV-2 Antigen	410004	positive	n.I.	n.I.	n.I.
March	automated Immunoassays	V3_33	Immunological test (ELISA)	EURO IMMUN	Euroimmun: other devices	SARS-CoV-2 Antigen	410005	borderline	n.I.	n.I.	n.I.
March	automated Immunoassays	V3_34	Immunological test (ELISA)	EURO IMMUN	Euroimmun: Analyzer I	SARS-CoV-2 Antigen	410001	positive	n.I.	n.I.	n.I.
March	automated Immunoassays	V3_34	Immunological test (ELISA)	EURO IMMUN	Euroimmun: Analyzer I	SARS-CoV-2 Antigen	410002	negative	n.I.	n.I.	n.I.
March	automated Immunoassays	V3_34	Immunological test (ELISA)	EURO IMMUN	Euroimmun: Analyzer I	SARS-CoV-2 Antigen	410003	negative	n.I.	n.I.	n.I.
March	automated Immunoassays	V3_34	Immunological test (ELISA)	EURO IMMUN	Euroimmun: Analyzer I	SARS-CoV-2 Antigen	410004	positive	n.I.	n.I.	n.I.
March	automated Immunoassays	V3_34	Immunological test (ELISA)	EURO IMMUN	Euroimmun: Analyzer I	SARS-CoV-2 Antigen	410005	negative	n.I.	n.I.	n.I.
March	automated Immunoassays	V3_35	Immunological test (ELISA)	EURO IMMUN	manual performance	SARS-CoV-2 Antigen	410001	positive	n.I.	n.I.	n.I.
March	automated Immunoassays	V3_35	Immunological test (ELISA)	EURO IMMUN	manual performance	SARS-CoV-2 Antigen	410002	negative	n.I.	n.I.	n.I.
March	automated Immunoassays	V3_35	Immunological test (ELISA)	EURO IMMUN	manual performance	SARS-CoV-2 Antigen	410003	negative	n.I.	n.I.	n.I.
March	automated Immunoassays	V3_35	Immunological test (ELISA)	EURO IMMUN	manual performance	SARS-CoV-2 Antigen	410004	positive	n.I.	n.I.	n.I.
March	automated Immunoassays	V3_35	Immunological test (ELISA)	EURO IMMUN	manual performance	SARS-CoV-2 Antigen	410005	borderline	n.I.	n.I.	n.I.
March	automated Immunoassays	V3_36	Immunological test (ELISA)	EURO IMMUN	Euroimmun: Analyzer I	SARS-CoV-2 Antigen	410001	positive	n.I.	n.I.	n.I.
March	automated Immunoassays	V3_36	Immunological test (ELISA)	EURO IMMUN	Euroimmun: Analyzer I	SARS-CoV-2 Antigen	410002	negative	n.I.	n.I.	n.I.
March	automated Immunoassays	V3_36	Immunological test (ELISA)	EURO IMMUN	Euroimmun: Analyzer I	SARS-CoV-2 Antigen	410003	negative	n.I.	n.I.	n.I.
March	automated Immunoassays	V3_36	Immunological test (ELISA)	EURO IMMUN	Euroimmun: Analyzer I	SARS-CoV-2 Antigen	410004	positive	n.I.	n.I.	n.I.
March	automated Immunoassays	V3_36	Immunological test (ELISA)	EURO IMMUN	Euroimmun: Analyzer I	SARS-CoV-2 Antigen	410005	negative	n.I.	n.I.	n.I.
March	automated Immunoassays	V3_37	Immunological test (ELISA)	EURO IMMUN	Siemens (Dade-Behring) BEP III	SARS-CoV-2 Antigen	410001	positive	n.I.	n.I.	n.I.
March	automated Immunoassays	V3_37	Immunological test (ELISA)	EURO IMMUN	Siemens (Dade-Behring) BEP III	SARS-CoV-2 Antigen	410002	negative	n.I.	n.I.	n.I.
March	automated Immunoassays	V3_37	Immunological test (ELISA)	EURO IMMUN	Siemens (Dade-Behring) BEP III	SARS-CoV-2 Antigen	410003	negative	n.I.	n.I.	n.I.
March	automated Immunoassays	V3_37	Immunological test (ELISA)	EURO IMMUN	Siemens (Dade-Behring) BEP III	SARS-CoV-2 Antigen	410004	positive	n.I.	n.I.	n.I.
March	automated Immunoassays	V3_37	Immunological test (ELISA)	EURO IMMUN	Siemens (Dade-Behring) BEP III	SARS-CoV-2 Antigen	410005	negative	n.I.	n.I.	n.I.
March	automated Immunoassays	V3_38	Immunological test (CLIA)	FUJIREBIO	Fujizoki (Fujirebio): other devices	Lumipulse G SARS-CoV-2 Antigen	410001	positive	n.I.	282	pg/mL
March	automated Immunoassays	V3_38	Immunological test (CLIA)	FUJIREBIO	Fujizoki (Fujirebio): other devices	Lumipulse G SARS-CoV-2 Antigen	410002	negative	n.I.	0.02	pg/mL
March	automated Immunoassays	V3_38	Immunological test (CLIA)	FUJIREBIO	Fujizoki (Fujirebio): other devices	Lumipulse G SARS-CoV-2 Antigen	410003	negative	n.I.	0.02	pg/mL
March	automated Immunoassays	V3_38	Immunological test (CLIA)	FUJIREBIO	Fujizoki (Fujirebio): other devices	Lumipulse G SARS-CoV-2 Antigen	410004	positive	n.I.	3082	pg/mL
March	automated Immunoassays	V3_38	Immunological test (CLIA)	FUJIREBIO	Fujizoki (Fujirebio): other devices	Lumipulse G SARS-CoV-2 Antigen	410005	positive	n.I.	n.I.	pg/mL
March	automated Immunoassays	V3_39	Immunological test (CLIA)	FUJIREBIO	other systems	Lumipulse G SARS-CoV-2 Antigen	410001	positive	n.I.	426	pg/mL
March	automated Immunoassays	V3_39	Immunological test (CLIA)	FUJIREBIO	other systems	Lumipulse G SARS-CoV-2 Antigen	410002	negative	n.I.	0.01	pg/mL
March	automated Immunoassays	V3_39	Immunological test (CLIA)	FUJIREBIO	other systems	Lumipulse G SARS-CoV-2 Antigen	410003	negative	n.I.	0.03	pg/mL
March	automated Immunoassays	V3_39	Immunological test (CLIA)	FUJIREBIO	other systems	Lumipulse G SARS-CoV-2 Antigen	410004	positive	n.I.	4273	pg/mL
March	automated Immunoassays	V3_39	Immunological test (CLIA)	FUJIREBIO	other systems	Lumipulse G SARS-CoV-2 Antigen	410005	positive	n.I.	n.I.	pg/mL
March	automated Immunoassays	V3_40	Immunological test (CLIA)	FUJIREBIO	Fujizoki (Fujirebio): other devices	Lumipulse G SARS-CoV-2 Antigen	410001	positive	n.I.	209	pg/mL
March	automated Immunoassays	V3_40	Immunological test (CLIA)	FUJIREBIO	Fujizoki (Fujirebio): other devices	Lumipulse G SARS-CoV-2 Antigen	410002	negative	n.I.	0	pg/mL
March	automated Immunoassays	V3_40	Immunological test (CLIA)	FUJIREBIO	Fujizoki (Fujirebio): other devices	Lumipulse G SARS-CoV-2 Antigen	410003	negative	n.I.	0	pg/mL
March	automated Immunoassays	V3_40	Immunological test (CLIA)	FUJIREBIO	Fujizoki (Fujirebio): other devices	Lumipulse G SARS-CoV-2 Antigen	410004	positive	n.I.	2247	pg/mL
March	automated Immunoassays	V3_40	Immunological test (CLIA)	FUJIREBIO	Fujizoki (Fujirebio): other devices	Lumipulse G SARS-CoV-2 Antigen	410005	positive	n.I.	n.I.	pg/mL
March	automated Immunoassays	V3_41	Immunological test (CLIA)	FUJIREBIO	Fujizoki (Fujirebio): other devices	Lumipulse G SARS-CoV-2 Antigen	410001	positive	n.I.	274	pg/mL
March	automated Immunoassays	V3_41	Immunological test (CLIA)	FUJIREBIO	Fujizoki (Fujirebio): other devices	Lumipulse G SARS-CoV-2 Antigen	410002	negative	n.I.	0	pg/mL
March	automated Immunoassays	V3_41	Immunological test (CLIA)	FUJIREBIO	Fujizoki (Fujirebio): other devices	Lumipulse G SARS-CoV-2 Antigen	410003	negative	n.I.	0	pg/mL
March	automated Immunoassays	V3_41	Immunological test (CLIA)	FUJIREBIO	Fujizoki (Fujirebio): other devices	Lumipulse G SARS-CoV-2 Antigen	410004	positive	n.I.	2806	pg/mL
March	automated Immunoassays	V3_41	Immunological test (CLIA)	FUJIREBIO	Fujizoki (Fujirebio): other devices	Lumipulse G SARS-CoV-2 Antigen	410005	positive	n.I.	n.I.	pg/mL
March	automated Immunoassays	V3_42	Immunological test (ECLIA)	ROCHE DIAGNOSTICS	Roche Elecsys-Systeme/Cobas e602	Elecsys SARS-CoV-2 Antigen	410001	positive	n.I.	n.I.	n.I.
March	automated Immunoassays	V3_42	Immunological test (ECLIA)	ROCHE DIAGNOSTICS	Roche Elecsys-Systeme/Cobas e602	Elecsys SARS-CoV-2 Antigen	410002	negative	n.I.	n.I.	n.I.
March	automated Immunoassays	V3_42	Immunological test (ECLIA)	ROCHE DIAGNOSTICS	Roche Elecsys-Systeme/Cobas e602	Elecsys SARS-CoV-2 Antigen	410003	negative	n.I.	n.I.	n.I.
March	automated Immunoassays	V3_42	Immunological test (ECLIA)	ROCHE DIAGNOSTICS	Roche Elecsys-Systeme/Cobas e602	Elecsys SARS-CoV-2 Antigen	410004	positive	n.I.	n.I.	n.I.
March	automated Immunoassays	V3_42	Immunological test (ECLIA)	ROCHE DIAGNOSTICS	Roche Elecsys-Systeme/Cobas e602	Elecsys SARS-CoV-2 Antigen	410005	negative	n.I.	n.I.	n.I.
March	automated Immunoassays	V3_43	Immunological test (ECLIA)	ROCHE DIAGNOSTICS	Roche Cobas (8000) System (e801)	Elecsys SARS-CoV-2 Antigen	410001	positive	n.I.	n.I.	n.I.
March	automated Immunoassays	V3_43	Immunological test (ECLIA)	ROCHE DIAGNOSTICS	Roche Cobas (8000) System (e801)	Elecsys SARS-CoV-2 Antigen	410002	negative	n.I.	n.I.	n.I.
March	automated Immunoassays	V3_43	Immunological test (ECLIA)	ROCHE DIAGNOSTICS	Roche Cobas (8000) System (e801)	Elecsys SARS-CoV-2 Antigen	410003	negative	n.I.	n.I.	n.I.
March	automated Immunoassays	V3_43	Immunological test (ECLIA)	ROCHE DIAGNOSTICS	Roche Cobas (8000) System (e801)	Elecsys SARS-CoV-2 Antigen	410004	positive	n.I.	n.I.	n.I.
March	automated Immunoassays	V3_43	Immunological test (ECLIA)	ROCHE DIAGNOSTICS	Roche Cobas (8000) System (e801)	Elecsys SARS-CoV-2 Antigen	410005	negative	n.I.	n.I.	n.I.
March	automated Immunoassays	V3_44	Immunological test (ECLIA)	ROCHE DIAGNOSTICS	Roche Cobas (8000) System (e801)	Elecsys SARS-CoV-2 Antigen	410001	positive	n.I.	n.I.	n.I.
March	automated Immunoassays	V3_44	Immunological test (ECLIA)	ROCHE DIAGNOSTICS	Roche Cobas (8000) System (e801)	Elecsys SARS-CoV-2 Antigen	410002	negative	n.I.	n.I.	n.I.
March	automated Immunoassays	V3_44	Immunological test (ECLIA)	ROCHE DIAGNOSTICS	Roche Cobas (8000) System (e801)	Elecsys SARS-CoV-2 Antigen	410003	negative	n.I.	n.I.	n.I.
March	automated Immunoassays	V3_44	Immunological test (ECLIA)	ROCHE DIAGNOSTICS	Roche Cobas (8000) System (e801)	Elecsys SARS-CoV-2 Antigen	410004	positive	n.I.	n.I.	n.I.
March	automated Immunoassays	V3_44	Immunological test (ECLIA)	ROCHE DIAGNOSTICS	Roche Cobas (8000) System (e801)	Elecsys SARS-CoV-2 Antigen	410005	positive	n.I.	n.I.	n.I.
March	automated Immunoassays	V3_45	Immunological test (ECLIA)	ROCHE DIAGNOSTICS	Roche Cobas (8000) System (e801)	Elecsys SARS-CoV-2 Antigen	410001	positive	n.I.	n.I.	n.I.
March	automated Immunoassays	V3_45	Immunological test (ECLIA)	ROCHE DIAGNOSTICS	Roche Cobas (8000) System (e801)	Elecsys SARS-CoV-2 Antigen	410002	negative	n.I.	n.I.	n.I.
March	automated Immunoassays	V3_45	Immunological test (ECLIA)	ROCHE DIAGNOSTICS	Roche Cobas (8000) System (e801)	Elecsys SARS-CoV-2 Antigen	410003	negative	n.I.	n.I.	n.I.
March	automated Immunoassays	V3_45	Immunological test (ECLIA)	ROCHE DIAGNOSTICS	Roche Cobas (8000) System (e801)	Elecsys SARS-CoV-2 Antigen	410004	positive	n.I.	n.I.	n.I.
March	automated Immunoassays	V3_45	Immunological test (ECLIA)	ROCHE DIAGNOSTICS	Roche Cobas (8000) System (e801)	Elecsys SARS-CoV-2 Antigen	410005	negative	n.I.	n.I.	n.I.
March	automated Immunoassays	V3_46	Immunological test (ECLIA)	ROCHE DIAGNOSTICS	Roche Cobas e411	Elecsys SARS-CoV-2 Antigen	410001	positive	n.I.	n.I.	n.I.
March	automated Immunoassays	V3_46	Immunological test (ECLIA)	ROCHE DIAGNOSTICS	Roche Cobas e411	Elecsys SARS-CoV-2 Antigen	410002	negative	n.I.	n.I.	n.I.
March	automated Immunoassays	V3_46	Immunological test (ECLIA)	ROCHE DIAGNOSTICS	Roche Cobas e411	Elecsys SARS-CoV-2 Antigen	410003	negative	n.I.	n.I.	n.I.
March	automated Immunoassays	V3_46	Immunological test (ECLIA)	ROCHE DIAGNOSTICS	Roche Cobas e411	Elecsys SARS-CoV-2 Antigen	410004	positive	n.I.	n.I.	n.I.
March	automated Immunoassays	V3_46	Immunological test (ECLIA)	ROCHE DIAGNOSTICS	Roche Cobas e411	Elecsys SARS-CoV-2 Antigen	410005	negative	n.I.	n.I.	n.I.
March	automated Immunoassays	V3_47	Immunological test (ECLIA)	ROCHE DIAGNOSTICS	Roche Cobas e411	Elecsys SARS-CoV-2 Antigen	410001	positive	n.I.	n.I.	n.I.
March	automated Immunoassays	V3_47	Immunological test (ECLIA)	ROCHE DIAGNOSTICS	Roche Cobas e411	Elecsys SARS-CoV-2 Antigen	410002	negative	n.I.	n.I.	n.I.
March	automated Immunoassays	V3_47	Immunological test (ECLIA)	ROCHE DIAGNOSTICS	Roche Cobas e411	Elecsys SARS-CoV-2 Antigen	410003	negative	n.I.	n.I.	n.I.
March	automated Immunoassays	V3_47	Immunological test (ECLIA)	ROCHE DIAGNOSTICS	Roche Cobas e411	Elecsys SARS-CoV-2 Antigen	410004	positive	n.I.	n.I.	n.I.
March	automated Immunoassays	V3_47	Immunological test (ECLIA)	ROCHE DIAGNOSTICS	Roche Cobas e411	Elecsys SARS-CoV-2 Antigen	410005	negative	n.I.	n.I.	n.I.
March	automated Immunoassays	V3_48	Immunological test (ECLIA)	ROCHE DIAGNOSTICS	Roche Cobas (8000) System (e801)	Elecsys SARS-CoV-2 Antigen	410001	positive	n.I.	n.I.	n.I.
March	automated Immunoassays	V3_48	Immunological test (ECLIA)	ROCHE DIAGNOSTICS	Roche Cobas (8000) System (e801)	Elecsys SARS-CoV-2 Antigen	410002	negative	n.I.	n.I.	n.I.
March	automated Immunoassays	V3_48	Immunological test (ECLIA)	ROCHE DIAGNOSTICS	Roche Cobas (8000) System (e801)	Elecsys SARS-CoV-2 Antigen	410003	negative	n.I.	n.I.	n.I.
March	automated Immunoassays	V3_48	Immunological test (ECLIA)	ROCHE DIAGNOSTICS	Roche Cobas (8000) System (e801)	Elecsys SARS-CoV-2 Antigen	410004	positive	n.I.	n.I.	n.I.
March	automated Immunoassays	V3_48	Immunological test (ECLIA)	ROCHE DIAGNOSTICS	Roche Cobas (8000) System (e801)	Elecsys SARS-CoV-2 Antigen	410005	negative	n.I.	n.I.	n.I.
March	automated Immunoassays	V3_49	Immunological test (ECLIA)	ROCHE DIAGNOSTICS	Roche Cobas e411	Elecsys SARS-CoV-2 Antigen	410001	positive	n.I.	n.I.	n.I.
March	automated Immunoassays	V3_49	Immunological test (ECLIA)	ROCHE DIAGNOSTICS	Roche Cobas e411	Elecsys SARS-CoV-2 Antigen	410002	negative	n.I.	n.I.	n.I.
March	automated Immunoassays	V3_49	Immunological test (ECLIA)	ROCHE DIAGNOSTICS	Roche Cobas e411	Elecsys SARS-CoV-2 Antigen	410003	negative	n.I.	n.I.	n.I.
March	automated Immunoassays	V3_49	Immunological test (ECLIA)	ROCHE DIAGNOSTICS	Roche Cobas e411	Elecsys SARS-CoV-2 Antigen	410004	positive	n.I.	n.I.	n.I.
March	automated Immunoassays	V3_49	Immunological test (ECLIA)	ROCHE DIAGNOSTICS	Roche Cobas e411	Elecsys SARS-CoV-2 Antigen	410005	negative	n.I.	n.I.	n.I.
March	automated Immunoassays	V3_50	Immunological test (ECLIA)	ROCHE DIAGNOSTICS	Roche Cobas (6000) System (c501/502/e601)	Elecsys SARS-CoV-2 Antigen	410001	positive	n.I.	n.I.	n.I.
March	automated Immunoassays	V3_50	Immunological test (ECLIA)	ROCHE DIAGNOSTICS	Roche Cobas (6000) System (c501/502/e601)	Elecsys SARS-CoV-2 Antigen	410002	negative	n.I.	n.I.	n.I.
March	automated Immunoassays	V3_50	Immunological test (ECLIA)	ROCHE DIAGNOSTICS	Roche Cobas (6000) System (c501/502/e601)	Elecsys SARS-CoV-2 Antigen	410003	negative	n.I.	n.I.	n.I.
March	automated Immunoassays	V3_50	Immunological test (ECLIA)	ROCHE DIAGNOSTICS	Roche Cobas (6000) System (c501/502/e601)	Elecsys SARS-CoV-2 Antigen	410004	positive	n.I.	n.I.	n.I.
March	automated Immunoassays	V3_50	Immunological test (ECLIA)	ROCHE DIAGNOSTICS	Roche Cobas (6000) System (c501/502/e601)	Elecsys SARS-CoV-2 Antigen	410005	negative	n.I.	n.I.	n.I.
March	automated Immunoassays	V3_51	Immunological test (ECLIA)	ROCHE DIAGNOSTICS	Roche Cobas e411	Elecsys SARS-CoV-2 Antigen	410001	positive	n.I.	n.I.	n.I.
March	automated Immunoassays	V3_51	Immunological test (ECLIA)	ROCHE DIAGNOSTICS	Roche Cobas e411	Elecsys SARS-CoV-2 Antigen	410002	negative	n.I.	n.I.	n.I.
March	automated Immunoassays	V3_51	Immunological test (ECLIA)	ROCHE DIAGNOSTICS	Roche Cobas e411	Elecsys SARS-CoV-2 Antigen	410003	negative	n.I.	n.I.	n.I.
March	automated Immunoassays	V3_51	Immunological test (ECLIA)	ROCHE DIAGNOSTICS	Roche Cobas e411	Elecsys SARS-CoV-2 Antigen	410004	positive	n.I.	n.I.	n.I.
March	automated Immunoassays	V3_51	Immunological test (ECLIA)	ROCHE DIAGNOSTICS	Roche Cobas e411	Elecsys SARS-CoV-2 Antigen	410005	positive	n.I.	n.I.	n.I.
March	automated Immunoassays	V3_52	Immunological test (ECLIA)	ROCHE DIAGNOSTICS	Roche Cobas (8000) System (e801)	Elecsys SARS-CoV-2 Antigen	410001	positive	n.I.	n.I.	n.I.
March	automated Immunoassays	V3_52	Immunological test (ECLIA)	ROCHE DIAGNOSTICS	Roche Cobas (8000) System (e801)	Elecsys SARS-CoV-2 Antigen	410002	negative	n.I.	n.I.	n.I.
March	automated Immunoassays	V3_52	Immunological test (ECLIA)	ROCHE DIAGNOSTICS	Roche Cobas (8000) System (e801)	Elecsys SARS-CoV-2 Antigen	410003	negative	n.I.	n.I.	n.I.
March	automated Immunoassays	V3_52	Immunological test (ECLIA)	ROCHE DIAGNOSTICS	Roche Cobas (8000) System (e801)	Elecsys SARS-CoV-2 Antigen	410004	positive	n.I.	n.I.	n.I.
March	automated Immunoassays	V3_52	Immunological test (ECLIA)	ROCHE DIAGNOSTICS	Roche Cobas (8000) System (e801)	Elecsys SARS-CoV-2 Antigen	410005	negative	n.I.	n.I.	n.I.
March	automated Immunoassays	V3_53	Immunological test (ECLIA)	ROCHE DIAGNOSTICS	Roche Cobas (6000) System (c501/502/e601)	Elecsys SARS-CoV-2 Antigen	410001	positive	n.I.	n.I.	n.I.
March	automated Immunoassays	V3_53	Immunological test (ECLIA)	ROCHE DIAGNOSTICS	Roche Cobas (6000) System (c501/502/e601)	Elecsys SARS-CoV-2 Antigen	410002	negative	n.I.	n.I.	n.I.
March	automated Immunoassays	V3_53	Immunological test (ECLIA)	ROCHE DIAGNOSTICS	Roche Cobas (6000) System (c501/502/e601)	Elecsys SARS-CoV-2 Antigen	410003	negative	n.I.	n.I.	n.I.
March	automated Immunoassays	V3_53	Immunological test (ECLIA)	ROCHE DIAGNOSTICS	Roche Cobas (6000) System (c501/502/e601)	Elecsys SARS-CoV-2 Antigen	410004	positive	n.I.	n.I.	n.I.
March	automated Immunoassays	V3_53	Immunological test (ECLIA)	ROCHE DIAGNOSTICS	Roche Cobas (6000) System (c501/502/e601)	Elecsys SARS-CoV-2 Antigen	410005	negative	n.I.	n.I.	n.I.
March	automated Immunoassays	V3_54	Immunological test (ECLIA)	ROCHE DIAGNOSTICS	Roche Cobas (8000) System (e801)	Elecsys SARS-CoV-2 Antigen	410001	positive	n.I.	n.I.	n.I.
March	automated Immunoassays	V3_54	Immunological test (ECLIA)	ROCHE DIAGNOSTICS	Roche Cobas (8000) System (e801)	Elecsys SARS-CoV-2 Antigen	410002	negative	n.I.	n.I.	n.I.
March	automated Immunoassays	V3_54	Immunological test (ECLIA)	ROCHE DIAGNOSTICS	Roche Cobas (8000) System (e801)	Elecsys SARS-CoV-2 Antigen	410003	negative	n.I.	n.I.	n.I.
March	automated Immunoassays	V3_54	Immunological test (ECLIA)	ROCHE DIAGNOSTICS	Roche Cobas (8000) System (e801)	Elecsys SARS-CoV-2 Antigen	410004	positive	n.I.	n.I.	n.I.
March	automated Immunoassays	V3_54	Immunological test (ECLIA)	ROCHE DIAGNOSTICS	Roche Cobas (8000) System (e801)	Elecsys SARS-CoV-2 Antigen	410005	negative	n.I.	n.I.	n.I.
March	automated Immunoassays	V3_55	Immunological test (ECLIA)	ROCHE DIAGNOSTICS	Roche Cobas (6000) System (c501/502/e601)	Elecsys SARS-CoV-2 Antigen	410001	positive	n.I.	n.I.	n.I.
March	automated Immunoassays	V3_55	Immunological test (ECLIA)	ROCHE DIAGNOSTICS	Roche Cobas (6000) System (c501/502/e601)	Elecsys SARS-CoV-2 Antigen	410002	negative	n.I.	n.I.	n.I.
March	automated Immunoassays	V3_55	Immunological test (ECLIA)	ROCHE DIAGNOSTICS	Roche Cobas (6000) System (c501/502/e601)	Elecsys SARS-CoV-2 Antigen	410003	negative	n.I.	n.I.	n.I.
March	automated Immunoassays	V3_55	Immunological test (ECLIA)	ROCHE DIAGNOSTICS	Roche Cobas (6000) System (c501/502/e601)	Elecsys SARS-CoV-2 Antigen	410004	positive	n.I.	n.I.	n.I.
March	automated Immunoassays	V3_55	Immunological test (ECLIA)	ROCHE DIAGNOSTICS	Roche Cobas (6000) System (c501/502/e601)	Elecsys SARS-CoV-2 Antigen	410005	positive	n.I.	n.I.	n.I.
March	automated Immunoassays	V3_56	Immunological test (ECLIA)	ROCHE DIAGNOSTICS	Roche Cobas e411	Elecsys SARS-CoV-2 Antigen	410001	positive	n.I.	n.I.	n.I.
March	automated Immunoassays	V3_56	Immunological test (ECLIA)	ROCHE DIAGNOSTICS	Roche Cobas e411	Elecsys SARS-CoV-2 Antigen	410002	negative	n.I.	n.I.	n.I.
March	automated Immunoassays	V3_56	Immunological test (ECLIA)	ROCHE DIAGNOSTICS	Roche Cobas e411	Elecsys SARS-CoV-2 Antigen	410003	negative	n.I.	n.I.	n.I.
March	automated Immunoassays	V3_56	Immunological test (ECLIA)	ROCHE DIAGNOSTICS	Roche Cobas e411	Elecsys SARS-CoV-2 Antigen	410004	positive	n.I.	n.I.	n.I.
March	automated Immunoassays	V3_56	Immunological test (ECLIA)	ROCHE DIAGNOSTICS	Roche Cobas e411	Elecsys SARS-CoV-2 Antigen	410005	negative	n.I.	n.I.	n.I.
March	automated Immunoassays	V3_57	Immunological test (ECLIA)	ROCHE DIAGNOSTICS	Roche Cobas e411	Elecsys SARS-CoV-2 Antigen	410001	positive	n.I.	n.I.	n.I.
March	automated Immunoassays	V3_57	Immunological test (ECLIA)	ROCHE DIAGNOSTICS	Roche Cobas e411	Elecsys SARS-CoV-2 Antigen	410002	negative	n.I.	n.I.	n.I.
March	automated Immunoassays	V3_57	Immunological test (ECLIA)	ROCHE DIAGNOSTICS	Roche Cobas e411	Elecsys SARS-CoV-2 Antigen	410003	negative	n.I.	n.I.	n.I.
March	automated Immunoassays	V3_57	Immunological test (ECLIA)	ROCHE DIAGNOSTICS	Roche Cobas e411	Elecsys SARS-CoV-2 Antigen	410004	positive	n.I.	n.I.	n.I.
March	automated Immunoassays	V3_57	Immunological test (ECLIA)	ROCHE DIAGNOSTICS	Roche Cobas e411	Elecsys SARS-CoV-2 Antigen	410005	negative	n.I.	n.I.	n.I.
March	automated Immunoassays	V3_58	Immunological test (ECLIA)	ROCHE DIAGNOSTICS	Roche Cobas (6000) System (c501/502/e601)	Elecsys SARS-CoV-2 Antigen	410001	positive	n.I.	n.I.	n.I.
March	automated Immunoassays	V3_58	Immunological test (ECLIA)	ROCHE DIAGNOSTICS	Roche Cobas (6000) System (c501/502/e601)	Elecsys SARS-CoV-2 Antigen	410002	negative	n.I.	n.I.	n.I.
March	automated Immunoassays	V3_58	Immunological test (ECLIA)	ROCHE DIAGNOSTICS	Roche Cobas (6000) System (c501/502/e601)	Elecsys SARS-CoV-2 Antigen	410003	negative	n.I.	n.I.	n.I.
March	automated Immunoassays	V3_58	Immunological test (ECLIA)	ROCHE DIAGNOSTICS	Roche Cobas (6000) System (c501/502/e601)	Elecsys SARS-CoV-2 Antigen	410004	positive	n.I.	n.I.	n.I.
March	automated Immunoassays	V3_58	Immunological test (ECLIA)	ROCHE DIAGNOSTICS	Roche Cobas (6000) System (c501/502/e601)	Elecsys SARS-CoV-2 Antigen	410005	negative	n.I.	n.I.	n.I.
March	automated Immunoassays	V3_59	Immunological test (ECLIA)	ROCHE DIAGNOSTICS	Roche Cobas e411	Elecsys SARS-CoV-2 Antigen	410001	positive	n.I.	n.I.	n.I.
March	automated Immunoassays	V3_59	Immunological test (ECLIA)	ROCHE DIAGNOSTICS	Roche Cobas e411	Elecsys SARS-CoV-2 Antigen	410002	negative	n.I.	n.I.	n.I.
March	automated Immunoassays	V3_59	Immunological test (ECLIA)	ROCHE DIAGNOSTICS	Roche Cobas e411	Elecsys SARS-CoV-2 Antigen	410003	negative	n.I.	n.I.	n.I.
March	automated Immunoassays	V3_59	Immunological test (ECLIA)	ROCHE DIAGNOSTICS	Roche Cobas e411	Elecsys SARS-CoV-2 Antigen	410004	positive	n.I.	n.I.	n.I.
March	automated Immunoassays	V3_59	Immunological test (ECLIA)	ROCHE DIAGNOSTICS	Roche Cobas e411	Elecsys SARS-CoV-2 Antigen	410005	negative	n.I.	n.I.	n.I.
March	automated Immunoassays	V3_60	Immunological test (ELISA)	SCHEBO BIOTECH AG	Mikrogen Dynex DSX	ScheBo SARS-CoV-2 Antigen ELISA	410001	positive	n.I.	151	pg/mL
March	automated Immunoassays	V3_60	Immunological test (ELISA)	SCHEBO BIOTECH AG	Mikrogen Dynex DSX	ScheBo SARS-CoV-2 Antigen ELISA	410002	negative	n.I.	0.15	pg/mL
March	automated Immunoassays	V3_60	Immunological test (ELISA)	SCHEBO BIOTECH AG	Mikrogen Dynex DSX	ScheBo SARS-CoV-2 Antigen ELISA	410003	negative	n.I.	0	pg/mL
March	automated Immunoassays	V3_60	Immunological test (ELISA)	SCHEBO BIOTECH AG	Mikrogen Dynex DSX	ScheBo SARS-CoV-2 Antigen ELISA	410004	positive	n.I.	242	pg/mL
March	automated Immunoassays	V3_60	Immunological test (ELISA)	SCHEBO BIOTECH AG	Mikrogen Dynex DSX	ScheBo SARS-CoV-2 Antigen ELISA	410005	positive	n.I.	n.I.	pg/mL
July	automated Immunoassays	V3_2	Immunological test (CLIA)	DIASORIN		LIAISON SARS-CoV-2 Ag	410006	positive	n.I.	1601	TCID50/mL
July	automated Immunoassays	V3_2	Immunological test (CLIA)	DIASORIN		LIAISON SARS-CoV-2 Ag	410007	positive	n.I.	219	TCID50/mL
July	automated Immunoassays	V3_2	Immunological test (CLIA)	DIASORIN		LIAISON SARS-CoV-2 Ag	410008	negative	n.I.	21.9	TCID50/mL
July	automated Immunoassays	V3_2	Immunological test (CLIA)	DIASORIN		LIAISON SARS-CoV-2 Ag	410009	positive	n.I.	1449	TCID50/mL
July	automated Immunoassays	V3_2	Immunological test (CLIA)	DIASORIN		LIAISON SARS-CoV-2 Ag	4100010	negative	n.I.	22	TCID50/mL
July	automated Immunoassays	V3_61	Immunological test (CLIA)	DIASORIN	Diasorin Liaison XL	LIAISON SARS-CoV-2 Ag	410006	positive	n.I.	984	TCID50/mL
July	automated Immunoassays	V3_61	Immunological test (CLIA)	DIASORIN	Diasorin Liaison XL	LIAISON SARS-CoV-2 Ag	410007	borderline	n.I.	134	TCID50/mL
July	automated Immunoassays	V3_61	Immunological test (CLIA)	DIASORIN	Diasorin Liaison XL	LIAISON SARS-CoV-2 Ag	410008	negative	n.I.	21.9	TCID50/mL
July	automated Immunoassays	V3_61	Immunological test (CLIA)	DIASORIN	Diasorin Liaison XL	LIAISON SARS-CoV-2 Ag	410009	positive	n.I.	970	TCID50/mL
July	automated Immunoassays	V3_61	Immunological test (CLIA)	DIASORIN	Diasorin Liaison XL	LIAISON SARS-CoV-2 Ag	4100010	negative	n.I.	22	TCID50/mL
July	automated Immunoassays	V3_16	Immunological test (CLIA)	DIASORIN	Diasorin Liaison XL	LIAISON SARS-CoV-2 Ag	410006	positive	n.I.	1125	TCID50/mL
July	automated Immunoassays	V3_16	Immunological test (CLIA)	DIASORIN	Diasorin Liaison XL	LIAISON SARS-CoV-2 Ag	410007	borderline	n.I.	145	TCID50/mL
July	automated Immunoassays	V3_16	Immunological test (CLIA)	DIASORIN	Diasorin Liaison XL	LIAISON SARS-CoV-2 Ag	410008	negative	n.I.	21.9	TCID50/mL
July	automated Immunoassays	V3_16	Immunological test (CLIA)	DIASORIN	Diasorin Liaison XL	LIAISON SARS-CoV-2 Ag	410009	positive	n.I.	995	TCID50/mL
July	automated Immunoassays	V3_16	Immunological test (CLIA)	DIASORIN	Diasorin Liaison XL	LIAISON SARS-CoV-2 Ag	4100010	negative	n.I.	22	TCID50/mL
July	automated Immunoassays	V3_20	Immunological test (CLIA)	DIASORIN	Diasorin Liaison XL	LIAISON SARS-CoV-2 Ag	410006	positive	n.I.	1509	TCID50/mL
July	automated Immunoassays	V3_20	Immunological test (CLIA)	DIASORIN	Diasorin Liaison XL	LIAISON SARS-CoV-2 Ag	410007	positive	n.I.	233	TCID50/mL
July	automated Immunoassays	V3_20	Immunological test (CLIA)	DIASORIN	Diasorin Liaison XL	LIAISON SARS-CoV-2 Ag	410008	negative	n.I.	40.8	TCID50/mL
July	automated Immunoassays	V3_20	Immunological test (CLIA)	DIASORIN	Diasorin Liaison XL	LIAISON SARS-CoV-2 Ag	410009	positive	n.I.	1546	TCID50/mL
July	automated Immunoassays	V3_20	Immunological test (CLIA)	DIASORIN	Diasorin Liaison XL	LIAISON SARS-CoV-2 Ag	4100010	negative	n.I.	49	TCID50/mL
July	automated Immunoassays	V3_62	Immunological test (CLIA)	DIASORIN	Diasorin Liaison XL	LIAISON SARS-CoV-2 Ag	410006	positive	n.I.	1307	TCID50/mL
July	automated Immunoassays	V3_62	Immunological test (CLIA)	DIASORIN	Diasorin Liaison XL	LIAISON SARS-CoV-2 Ag	410007	negative	n.I.	197	TCID50/mL
July	automated Immunoassays	V3_62	Immunological test (CLIA)	DIASORIN	Diasorin Liaison XL	LIAISON SARS-CoV-2 Ag	410008	negative	n.I.	49	TCID50/mL
July	automated Immunoassays	V3_62	Immunological test (CLIA)	DIASORIN	Diasorin Liaison XL	LIAISON SARS-CoV-2 Ag	410009	positive	n.I.	1303	TCID50/mL
July	automated Immunoassays	V3_62	Immunological test (CLIA)	DIASORIN	Diasorin Liaison XL	LIAISON SARS-CoV-2 Ag	4100010	negative	n.I.	53	TCID50/mL
July	automated Immunoassays	V3_28	Immunological test (CLIA)	DIASORIN	Diasorin Liaison XL	LIAISON SARS-CoV-2 Ag	410006	positive	n.I.	1595	TCID50/mL
July	automated Immunoassays	V3_28	Immunological test (CLIA)	DIASORIN	Diasorin Liaison XL	LIAISON SARS-CoV-2 Ag	410007	negative	n.I.	267	TCID50/mL
July	automated Immunoassays	V3_28	Immunological test (CLIA)	DIASORIN	Diasorin Liaison XL	LIAISON SARS-CoV-2 Ag	410008	negative	n.I.	58.2	TCID50/mL
July	automated Immunoassays	V3_28	Immunological test (CLIA)	DIASORIN	Diasorin Liaison XL	LIAISON SARS-CoV-2 Ag	410009	positive	n.I.	1587	TCID50/mL
July	automated Immunoassays	V3_28	Immunological test (CLIA)	DIASORIN	Diasorin Liaison XL	LIAISON SARS-CoV-2 Ag	4100010	negative	n.I.	65.8	TCID50/mL
July	automated Immunoassays	V3_30	Immunological test (CLIA)	DIASORIN		LIAISON SARS-CoV-2 Ag	410006	positive	n.I.	1010	TCID50/mL
July	automated Immunoassays	V3_30	Immunological test (CLIA)	DIASORIN		LIAISON SARS-CoV-2 Ag	410007	positive	n.I.	236	TCID50/mL
July	automated Immunoassays	V3_30	Immunological test (CLIA)	DIASORIN		LIAISON SARS-CoV-2 Ag	410008	negative	n.I.	94.5	TCID50/mL
July	automated Immunoassays	V3_30	Immunological test (CLIA)	DIASORIN		LIAISON SARS-CoV-2 Ag	410009	positive	n.I.	1021	TCID50/mL
July	automated Immunoassays	V3_30	Immunological test (CLIA)	DIASORIN		LIAISON SARS-CoV-2 Ag	4100010	negative	n.I.	95	TCID50/mL
July	automated Immunoassays	V3_32	Immunological test (CLIA)	DIASORIN	Diasorin Liaison XL	LIAISON SARS-CoV-2 Ag	410006	positive	n.I.	387	TCID50/mL
July	automated Immunoassays	V3_32	Immunological test (CLIA)	DIASORIN	Diasorin Liaison XL	LIAISON SARS-CoV-2 Ag	410007	positive	n.I.	204	TCID50/mL
July	automated Immunoassays	V3_32	Immunological test (CLIA)	DIASORIN	Diasorin Liaison XL	LIAISON SARS-CoV-2 Ag	410008	negative	n.I.	72.1	TCID50/mL
July	automated Immunoassays	V3_32	Immunological test (CLIA)	DIASORIN	Diasorin Liaison XL	LIAISON SARS-CoV-2 Ag	410009	positive	n.I.	1397	TCID50/mL
July	automated Immunoassays	V3_32	Immunological test (CLIA)	DIASORIN	Diasorin Liaison XL	LIAISON SARS-CoV-2 Ag	4100010	negative	n.I.	61.5	TCID50/mL
July	automated Immunoassays	V3_33	Immunological test (ELISA)	EURO IMMUN	Euroimmun: other devices	SARS-CoV-2 Antigen	410006	positive	n.I.	n.I.	n.I.
July	automated Immunoassays	V3_33	Immunological test (ELISA)	EURO IMMUN	Euroimmun: other devices	SARS-CoV-2 Antigen	410007	negative	n.I.	n.I.	n.I.
July	automated Immunoassays	V3_33	Immunological test (ELISA)	EURO IMMUN	Euroimmun: other devices	SARS-CoV-2 Antigen	410008	negative	n.I.	n.I.	n.I.
July	automated Immunoassays	V3_33	Immunological test (ELISA)	EURO IMMUN	Euroimmun: other devices	SARS-CoV-2 Antigen	410009	positive	n.I.	n.I.	n.I.
July	automated Immunoassays	V3_33	Immunological test (ELISA)	EURO IMMUN	Euroimmun: other devices	SARS-CoV-2 Antigen	4100010	negative	n.I.	n.I.	n.I.
July	automated Immunoassays	V3_34	Immunological test (ELISA)	EURO IMMUN	Euroimmun: Analyzer I	SARS-CoV-2 Antigen	410006	positive	n.I.	n.I.	n.I.
July	automated Immunoassays	V3_34	Immunological test (ELISA)	EURO IMMUN	Euroimmun: Analyzer I	SARS-CoV-2 Antigen	410007	positive	n.I.	n.I.	n.I.
July	automated Immunoassays	V3_34	Immunological test (ELISA)	EURO IMMUN	Euroimmun: Analyzer I	SARS-CoV-2 Antigen	410008	negative	n.I.	n.I.	n.I.
July	automated Immunoassays	V3_34	Immunological test (ELISA)	EURO IMMUN	Euroimmun: Analyzer I	SARS-CoV-2 Antigen	410009	positive	n.I.	n.I.	n.I.
July	automated Immunoassays	V3_34	Immunological test (ELISA)	EURO IMMUN	Euroimmun: Analyzer I	SARS-CoV-2 Antigen	4100010	negative	n.I.	n.I.	n.I.
July	automated Immunoassays	V3_63	Immunological test (ELISA)	EURO IMMUN	Euroimmun: Analyzer I	SARS-CoV-2 Antigen	410006	positive	n.I.	n.I.	n.I.
July	automated Immunoassays	V3_63	Immunological test (ELISA)	EURO IMMUN	Euroimmun: Analyzer I	SARS-CoV-2 Antigen	410007	positive	n.I.	n.I.	n.I.
July	automated Immunoassays	V3_63	Immunological test (ELISA)	EURO IMMUN	Euroimmun: Analyzer I	SARS-CoV-2 Antigen	410008	negative	n.I.	n.I.	n.I.
July	automated Immunoassays	V3_63	Immunological test (ELISA)	EURO IMMUN	Euroimmun: Analyzer I	SARS-CoV-2 Antigen	410009	positive	n.I.	n.I.	n.I.
July	automated Immunoassays	V3_63	Immunological test (ELISA)	EURO IMMUN	Euroimmun: Analyzer I	SARS-CoV-2 Antigen	4100010	negative	n.I.	n.I.	n.I.
July	automated Immunoassays	V3_39	Immunological test (CLIA)	FUJIREBIO	other systems	Lumipulse G SARS-CoV-2 Antigen	410006	positive	n.I.	5832	pg/mL
July	automated Immunoassays	V3_39	Immunological test (CLIA)	FUJIREBIO	other systems	Lumipulse G SARS-CoV-2 Antigen	410007	positive	n.I.	595	pg/mL
July	automated Immunoassays	V3_39	Immunological test (CLIA)	FUJIREBIO	other systems	Lumipulse G SARS-CoV-2 Antigen	410008	negative	n.I.	n.I.	pg/mL
July	automated Immunoassays	V3_39	Immunological test (CLIA)	FUJIREBIO	other systems	Lumipulse G SARS-CoV-2 Antigen	410009	positive	n.I.	5525	pg/mL
July	automated Immunoassays	V3_39	Immunological test (CLIA)	FUJIREBIO	other systems	Lumipulse G SARS-CoV-2 Antigen	4100010	negative	n.I.	n.I.	pg/mL
July	automated Immunoassays	V3_40	Immunological test (CLIA)	FUJIREBIO	Fujizoki (Fujirebio): other devices	Lumipulse G SARS-CoV-2 Antigen	410006	positive	n.I.	152	pg/mL
July	automated Immunoassays	V3_40	Immunological test (CLIA)	FUJIREBIO	Fujizoki (Fujirebio): other devices	Lumipulse G SARS-CoV-2 Antigen	410007	positive	n.I.	15.1	pg/mL
July	automated Immunoassays	V3_40	Immunological test (CLIA)	FUJIREBIO	Fujizoki (Fujirebio): other devices	Lumipulse G SARS-CoV-2 Antigen	410008	negative	n.I.	n.I.	pg/mL
July	automated Immunoassays	V3_40	Immunological test (CLIA)	FUJIREBIO	Fujizoki (Fujirebio): other devices	Lumipulse G SARS-CoV-2 Antigen	410009	positive	n.I.	149	pg/mL
July	automated Immunoassays	V3_40	Immunological test (CLIA)	FUJIREBIO	Fujizoki (Fujirebio): other devices	Lumipulse G SARS-CoV-2 Antigen	4100010	negative	n.I.	0.06	pg/mL
July	automated Immunoassays	V3_41	Immunological test (CLIA)	FUJIREBIO	Fujizoki (Fujirebio): other devices	Lumipulse G SARS-CoV-2 Antigen	410006	positive	n.I.	165	pg/mL
July	automated Immunoassays	V3_41	Immunological test (CLIA)	FUJIREBIO	Fujizoki (Fujirebio): other devices	Lumipulse G SARS-CoV-2 Antigen	410007	positive	n.I.	16.4	pg/mL
July	automated Immunoassays	V3_41	Immunological test (CLIA)	FUJIREBIO	Fujizoki (Fujirebio): other devices	Lumipulse G SARS-CoV-2 Antigen	410008	negative	n.I.	0.08	pg/mL
July	automated Immunoassays	V3_41	Immunological test (CLIA)	FUJIREBIO	Fujizoki (Fujirebio): other devices	Lumipulse G SARS-CoV-2 Antigen	410009	positive	n.I.	168	pg/mL
July	automated Immunoassays	V3_41	Immunological test (CLIA)	FUJIREBIO	Fujizoki (Fujirebio): other devices	Lumipulse G SARS-CoV-2 Antigen	4100010	negative	n.I.	0.06	pg/mL
July	automated Immunoassays	V3_64	Immunological test (CLIA)	FUJIREBIO		Lumipulse G SARS-CoV-2 Antigen	410006	positive	n.I.	486	pg/mL
July	automated Immunoassays	V3_64	Immunological test (CLIA)	FUJIREBIO		Lumipulse G SARS-CoV-2 Antigen	410007	positive	n.I.	54.1	pg/mL
July	automated Immunoassays	V3_64	Immunological test (CLIA)	FUJIREBIO		Lumipulse G SARS-CoV-2 Antigen	410008	negative	n.I.	0.1	pg/mL
July	automated Immunoassays	V3_64	Immunological test (CLIA)	FUJIREBIO		Lumipulse G SARS-CoV-2 Antigen	410009	positive	n.I.	496	pg/mL
July	automated Immunoassays	V3_64	Immunological test (CLIA)	FUJIREBIO		Lumipulse G SARS-CoV-2 Antigen	4100010	negative	n.I.	0.07	pg/mL
July	automated Immunoassays	V3_38	Immunological test (ECLIA)	ROCHE DIAGNOSTICS	Roche Cobas (8000) System (e801)	Elecsys SARS-CoV-2 Antigen	410006	positive	n.I.	n.I.	n.I.
July	automated Immunoassays	V3_38	Immunological test (ECLIA)	ROCHE DIAGNOSTICS	Roche Cobas (8000) System (e801)	Elecsys SARS-CoV-2 Antigen	410007	positive	n.I.	n.I.	n.I.
July	automated Immunoassays	V3_38	Immunological test (ECLIA)	ROCHE DIAGNOSTICS	Roche Cobas (8000) System (e801)	Elecsys SARS-CoV-2 Antigen	410008	negative	n.I.	n.I.	n.I.
July	automated Immunoassays	V3_38	Immunological test (ECLIA)	ROCHE DIAGNOSTICS	Roche Cobas (8000) System (e801)	Elecsys SARS-CoV-2 Antigen	410009	positive	n.I.	n.I.	n.I.
July	automated Immunoassays	V3_38	Immunological test (ECLIA)	ROCHE DIAGNOSTICS	Roche Cobas (8000) System (e801)	Elecsys SARS-CoV-2 Antigen	4100010	negative	n.I.	n.I.	n.I.
July	automated Immunoassays	V3_65	Immunological test (ECLIA)	ROCHE DIAGNOSTICS	Roche: Cobas e601	Elecsys SARS-CoV-2 Antigen	410006	positive	n.I.	n.I.	n.I.
July	automated Immunoassays	V3_65	Immunological test (ECLIA)	ROCHE DIAGNOSTICS	Roche: Cobas e601	Elecsys SARS-CoV-2 Antigen	410007	positive	n.I.	n.I.	n.I.
July	automated Immunoassays	V3_65	Immunological test (ECLIA)	ROCHE DIAGNOSTICS	Roche: Cobas e601	Elecsys SARS-CoV-2 Antigen	410008	negative	n.I.	n.I.	n.I.
July	automated Immunoassays	V3_65	Immunological test (ECLIA)	ROCHE DIAGNOSTICS	Roche: Cobas e601	Elecsys SARS-CoV-2 Antigen	410009	positive	n.I.	n.I.	n.I.
July	automated Immunoassays	V3_65	Immunological test (ECLIA)	ROCHE DIAGNOSTICS	Roche: Cobas e601	Elecsys SARS-CoV-2 Antigen	4100010	negative	n.I.	n.I.	n.I.
July	automated Immunoassays	V3_43	Immunological test (ECLIA)	ROCHE DIAGNOSTICS	Roche Cobas (8000) System (e801)	Elecsys SARS-CoV-2 Antigen	410006	positive	n.I.	n.I.	n.I.
July	automated Immunoassays	V3_43	Immunological test (ECLIA)	ROCHE DIAGNOSTICS	Roche Cobas (8000) System (e801)	Elecsys SARS-CoV-2 Antigen	410007	positive	n.I.	n.I.	n.I.
July	automated Immunoassays	V3_43	Immunological test (ECLIA)	ROCHE DIAGNOSTICS	Roche Cobas (8000) System (e801)	Elecsys SARS-CoV-2 Antigen	410008	negative	n.I.	n.I.	n.I.
July	automated Immunoassays	V3_43	Immunological test (ECLIA)	ROCHE DIAGNOSTICS	Roche Cobas (8000) System (e801)	Elecsys SARS-CoV-2 Antigen	410009	positive	n.I.	n.I.	n.I.
July	automated Immunoassays	V3_43	Immunological test (ECLIA)	ROCHE DIAGNOSTICS	Roche Cobas (8000) System (e801)	Elecsys SARS-CoV-2 Antigen	4100010	negative	n.I.	n.I.	n.I.
July	automated Immunoassays	V3_66	Immunological test (ECLIA)	ROCHE DIAGNOSTICS	Roche Cobas (6000) System (c501/502/e601)	Elecsys SARS-CoV-2 Antigen	410006	positive	n.I.	n.I.	n.I.
July	automated Immunoassays	V3_66	Immunological test (ECLIA)	ROCHE DIAGNOSTICS	Roche Cobas (6000) System (c501/502/e601)	Elecsys SARS-CoV-2 Antigen	410007	positive	n.I.	n.I.	n.I.
July	automated Immunoassays	V3_66	Immunological test (ECLIA)	ROCHE DIAGNOSTICS	Roche Cobas (6000) System (c501/502/e601)	Elecsys SARS-CoV-2 Antigen	410008	negative	n.I.	n.I.	n.I.
July	automated Immunoassays	V3_66	Immunological test (ECLIA)	ROCHE DIAGNOSTICS	Roche Cobas (6000) System (c501/502/e601)	Elecsys SARS-CoV-2 Antigen	410009	positive	n.I.	n.I.	n.I.
July	automated Immunoassays	V3_66	Immunological test (ECLIA)	ROCHE DIAGNOSTICS	Roche Cobas (6000) System (c501/502/e601)	Elecsys SARS-CoV-2 Antigen	4100010	negative	n.I.	n.I.	n.I.
July	automated Immunoassays	V3_67	Immunological test (ECLIA)	ROCHE DIAGNOSTICS	Roche Cobas e411	Elecsys SARS-CoV-2 Antigen	410006	positive	n.I.	n.I.	n.I.
July	automated Immunoassays	V3_67	Immunological test (ECLIA)	ROCHE DIAGNOSTICS	Roche Cobas e411	Elecsys SARS-CoV-2 Antigen	410007	borderline	n.I.	n.I.	n.I.
July	automated Immunoassays	V3_67	Immunological test (ECLIA)	ROCHE DIAGNOSTICS	Roche Cobas e411	Elecsys SARS-CoV-2 Antigen	410008	negative	n.I.	n.I.	n.I.
July	automated Immunoassays	V3_67	Immunological test (ECLIA)	ROCHE DIAGNOSTICS	Roche Cobas e411	Elecsys SARS-CoV-2 Antigen	410009	positive	n.I.	n.I.	n.I.
July	automated Immunoassays	V3_67	Immunological test (ECLIA)	ROCHE DIAGNOSTICS	Roche Cobas e411	Elecsys SARS-CoV-2 Antigen	4100010	negative	n.I.	n.I.	n.I.
July	automated Immunoassays	V3_47	Immunological test (ECLIA)	ROCHE DIAGNOSTICS	Roche Cobas e411	Elecsys SARS-CoV-2 Antigen	410006	positive	n.I.	n.I.	n.I.
July	automated Immunoassays	V3_47	Immunological test (ECLIA)	ROCHE DIAGNOSTICS	Roche Cobas e411	Elecsys SARS-CoV-2 Antigen	410007	negative	n.I.	n.I.	n.I.
July	automated Immunoassays	V3_47	Immunological test (ECLIA)	ROCHE DIAGNOSTICS	Roche Cobas e411	Elecsys SARS-CoV-2 Antigen	410008	negative	n.I.	n.I.	n.I.
July	automated Immunoassays	V3_47	Immunological test (ECLIA)	ROCHE DIAGNOSTICS	Roche Cobas e411	Elecsys SARS-CoV-2 Antigen	410009	positive	n.I.	n.I.	n.I.
July	automated Immunoassays	V3_47	Immunological test (ECLIA)	ROCHE DIAGNOSTICS	Roche Cobas e411	Elecsys SARS-CoV-2 Antigen	4100010	negative	n.I.	n.I.	n.I.
July	automated Immunoassays	V3_49	Immunological test (ECLIA)	ROCHE DIAGNOSTICS	Roche Cobas e411	Elecsys SARS-CoV-2 Antigen	410006	positive	n.I.	n.I.	n.I.
July	automated Immunoassays	V3_49	Immunological test (ECLIA)	ROCHE DIAGNOSTICS	Roche Cobas e411	Elecsys SARS-CoV-2 Antigen	410007	positive	n.I.	n.I.	n.I.
July	automated Immunoassays	V3_49	Immunological test (ECLIA)	ROCHE DIAGNOSTICS	Roche Cobas e411	Elecsys SARS-CoV-2 Antigen	410008	negative	n.I.	n.I.	n.I.
July	automated Immunoassays	V3_49	Immunological test (ECLIA)	ROCHE DIAGNOSTICS	Roche Cobas e411	Elecsys SARS-CoV-2 Antigen	410009	positive	n.I.	n.I.	n.I.
July	automated Immunoassays	V3_49	Immunological test (ECLIA)	ROCHE DIAGNOSTICS	Roche Cobas e411	Elecsys SARS-CoV-2 Antigen	4100010	negative	n.I.	n.I.	n.I.
July	automated Immunoassays	V3_51	Immunological test (ECLIA)	ROCHE DIAGNOSTICS	Roche Cobas e411	Elecsys SARS-CoV-2 Antigen	410006	positive	n.I.	n.I.	n.I.
July	automated Immunoassays	V3_51	Immunological test (ECLIA)	ROCHE DIAGNOSTICS	Roche Cobas e411	Elecsys SARS-CoV-2 Antigen	410007	positive	n.I.	n.I.	n.I.
July	automated Immunoassays	V3_51	Immunological test (ECLIA)	ROCHE DIAGNOSTICS	Roche Cobas e411	Elecsys SARS-CoV-2 Antigen	410008	negative	n.I.	n.I.	n.I.
July	automated Immunoassays	V3_51	Immunological test (ECLIA)	ROCHE DIAGNOSTICS	Roche Cobas e411	Elecsys SARS-CoV-2 Antigen	410009	positive	n.I.	n.I.	n.I.
July	automated Immunoassays	V3_51	Immunological test (ECLIA)	ROCHE DIAGNOSTICS	Roche Cobas e411	Elecsys SARS-CoV-2 Antigen	4100010	negative	n.I.	n.I.	n.I.
July	automated Immunoassays	V3_53	Immunological test (ECLIA)	ROCHE DIAGNOSTICS	Roche Cobas (6000) System (c501/502/e601)	Elecsys SARS-CoV-2 Antigen	410006	positive	n.I.	n.I.	n.I.
July	automated Immunoassays	V3_53	Immunological test (ECLIA)	ROCHE DIAGNOSTICS	Roche Cobas (6000) System (c501/502/e601)	Elecsys SARS-CoV-2 Antigen	410007	positive	n.I.	n.I.	n.I.
July	automated Immunoassays	V3_53	Immunological test (ECLIA)	ROCHE DIAGNOSTICS	Roche Cobas (6000) System (c501/502/e601)	Elecsys SARS-CoV-2 Antigen	410008	negative	n.I.	n.I.	n.I.
July	automated Immunoassays	V3_53	Immunological test (ECLIA)	ROCHE DIAGNOSTICS	Roche Cobas (6000) System (c501/502/e601)	Elecsys SARS-CoV-2 Antigen	410009	positive	n.I.	n.I.	n.I.
July	automated Immunoassays	V3_53	Immunological test (ECLIA)	ROCHE DIAGNOSTICS	Roche Cobas (6000) System (c501/502/e601)	Elecsys SARS-CoV-2 Antigen	4100010	negative	n.I.	n.I.	n.I.
July	automated Immunoassays	V3_68	Immunological test (ECLIA)	ROCHE DIAGNOSTICS	Roche Cobas (8000) System (e801)	Elecsys SARS-CoV-2 Antigen	410006	positive	n.I.	n.I.	n.I.
July	automated Immunoassays	V3_68	Immunological test (ECLIA)	ROCHE DIAGNOSTICS	Roche Cobas (8000) System (e801)	Elecsys SARS-CoV-2 Antigen	410007	positive	n.I.	n.I.	n.I.
July	automated Immunoassays	V3_68	Immunological test (ECLIA)	ROCHE DIAGNOSTICS	Roche Cobas (8000) System (e801)	Elecsys SARS-CoV-2 Antigen	410008	negative	n.I.	n.I.	n.I.
July	automated Immunoassays	V3_68	Immunological test (ECLIA)	ROCHE DIAGNOSTICS	Roche Cobas (8000) System (e801)	Elecsys SARS-CoV-2 Antigen	410009	positive	n.I.	n.I.	n.I.
July	automated Immunoassays	V3_68	Immunological test (ECLIA)	ROCHE DIAGNOSTICS	Roche Cobas (8000) System (e801)	Elecsys SARS-CoV-2 Antigen	4100010	negative	n.I.	n.I.	n.I.
July	automated Immunoassays	V3_56	Immunological test (ECLIA)	ROCHE DIAGNOSTICS	Roche Cobas e411	Elecsys SARS-CoV-2 Antigen	410006	positive	n.I.	n.I.	n.I.
July	automated Immunoassays	V3_56	Immunological test (ECLIA)	ROCHE DIAGNOSTICS	Roche Cobas e411	Elecsys SARS-CoV-2 Antigen	410007	positive	n.I.	n.I.	n.I.
July	automated Immunoassays	V3_56	Immunological test (ECLIA)	ROCHE DIAGNOSTICS	Roche Cobas e411	Elecsys SARS-CoV-2 Antigen	410008	negative	n.I.	n.I.	n.I.
July	automated Immunoassays	V3_56	Immunological test (ECLIA)	ROCHE DIAGNOSTICS	Roche Cobas e411	Elecsys SARS-CoV-2 Antigen	410009	positive	n.I.	n.I.	n.I.
July	automated Immunoassays	V3_56	Immunological test (ECLIA)	ROCHE DIAGNOSTICS	Roche Cobas e411	Elecsys SARS-CoV-2 Antigen	4100010	negative	n.I.	n.I.	n.I.
July	automated Immunoassays	V3_69	Immunological test (ECLIA)	ROCHE DIAGNOSTICS	Roche Cobas (8000) System (e801)	Elecsys SARS-CoV-2 Antigen	410006	positive	n.I.	n.I.	n.I.
July	automated Immunoassays	V3_69	Immunological test (ECLIA)	ROCHE DIAGNOSTICS	Roche Cobas (8000) System (e801)	Elecsys SARS-CoV-2 Antigen	410007	positive	n.I.	n.I.	n.I.
July	automated Immunoassays	V3_69	Immunological test (ECLIA)	ROCHE DIAGNOSTICS	Roche Cobas (8000) System (e801)	Elecsys SARS-CoV-2 Antigen	410008	negative	n.I.	n.I.	n.I.
July	automated Immunoassays	V3_69	Immunological test (ECLIA)	ROCHE DIAGNOSTICS	Roche Cobas (8000) System (e801)	Elecsys SARS-CoV-2 Antigen	410009	positive	n.I.	n.I.	n.I.
July	automated Immunoassays	V3_69	Immunological test (ECLIA)	ROCHE DIAGNOSTICS	Roche Cobas (8000) System (e801)	Elecsys SARS-CoV-2 Antigen	4100010	negative	n.I.	n.I.	n.I.
July	automated Immunoassays	V3_70	Immunological test (ECLIA)	ROCHE DIAGNOSTICS	Roche Cobas (8000) System (e801)	Elecsys SARS-CoV-2 Antigen	410006	positive	n.I.	n.I.	n.I.
July	automated Immunoassays	V3_70	Immunological test (ECLIA)	ROCHE DIAGNOSTICS	Roche Cobas (8000) System (e801)	Elecsys SARS-CoV-2 Antigen	410007	positive	n.I.	n.I.	n.I.
July	automated Immunoassays	V3_70	Immunological test (ECLIA)	ROCHE DIAGNOSTICS	Roche Cobas (8000) System (e801)	Elecsys SARS-CoV-2 Antigen	410008	negative	n.I.	n.I.	n.I.
July	automated Immunoassays	V3_70	Immunological test (ECLIA)	ROCHE DIAGNOSTICS	Roche Cobas (8000) System (e801)	Elecsys SARS-CoV-2 Antigen	410009	positive	n.I.	n.I.	n.I.
July	automated Immunoassays	V3_70	Immunological test (ECLIA)	ROCHE DIAGNOSTICS	Roche Cobas (8000) System (e801)	Elecsys SARS-CoV-2 Antigen	4100010	negative	n.I.	n.I.	n.I.
July	automated Immunoassays	V3_71	Immunological test (ECLIA)	ROCHE DIAGNOSTICS	Roche Cobas (6000) System (c501/502/e601)	Elecsys SARS-CoV-2 Antigen	410006	positive	n.I.	n.I.	n.I.
July	automated Immunoassays	V3_71	Immunological test (ECLIA)	ROCHE DIAGNOSTICS	Roche Cobas (6000) System (c501/502/e601)	Elecsys SARS-CoV-2 Antigen	410007	positive	n.I.	n.I.	n.I.
July	automated Immunoassays	V3_71	Immunological test (ECLIA)	ROCHE DIAGNOSTICS	Roche Cobas (6000) System (c501/502/e601)	Elecsys SARS-CoV-2 Antigen	410008	negative	n.I.	n.I.	n.I.
July	automated Immunoassays	V3_71	Immunological test (ECLIA)	ROCHE DIAGNOSTICS	Roche Cobas (6000) System (c501/502/e601)	Elecsys SARS-CoV-2 Antigen	410009	positive	n.I.	n.I.	n.I.
July	automated Immunoassays	V3_71	Immunological test (ECLIA)	ROCHE DIAGNOSTICS	Roche Cobas (6000) System (c501/502/e601)	Elecsys SARS-CoV-2 Antigen	4100010	negative	n.I.	n.I.	n.I.
July	automated Immunoassays	V3_72	Immunological test (ECLIA)	ROCHE DIAGNOSTICS	Roche Cobas (8000) System (e801)	Elecsys SARS-CoV-2 Antigen	410006	positive	n.I.	n.I.	n.I.
July	automated Immunoassays	V3_72	Immunological test (ECLIA)	ROCHE DIAGNOSTICS	Roche Cobas (8000) System (e801)	Elecsys SARS-CoV-2 Antigen	410007	positive	n.I.	n.I.	n.I.
July	automated Immunoassays	V3_72	Immunological test (ECLIA)	ROCHE DIAGNOSTICS	Roche Cobas (8000) System (e801)	Elecsys SARS-CoV-2 Antigen	410008	negative	n.I.	n.I.	n.I.
July	automated Immunoassays	V3_72	Immunological test (ECLIA)	ROCHE DIAGNOSTICS	Roche Cobas (8000) System (e801)	Elecsys SARS-CoV-2 Antigen	410009	positive	n.I.	n.I.	n.I.
July	automated Immunoassays	V3_72	Immunological test (ECLIA)	ROCHE DIAGNOSTICS	Roche Cobas (8000) System (e801)	Elecsys SARS-CoV-2 Antigen	4100010	negative	n.I.	n.I.	n.I.
July	automated Immunoassays	V3_73	Immunological test (ECLIA)	ROCHE DIAGNOSTICS		Elecsys SARS-CoV-2 Antigen	410006	positive	n.I.	n.I.	n.I.
July	automated Immunoassays	V3_73	Immunological test (ECLIA)	ROCHE DIAGNOSTICS		Elecsys SARS-CoV-2 Antigen	410007	positive	n.I.	n.I.	n.I.
July	automated Immunoassays	V3_73	Immunological test (ECLIA)	ROCHE DIAGNOSTICS		Elecsys SARS-CoV-2 Antigen	410008	negative	n.I.	n.I.	n.I.
July	automated Immunoassays	V3_73	Immunological test (ECLIA)	ROCHE DIAGNOSTICS		Elecsys SARS-CoV-2 Antigen	410009	positive	n.I.	n.I.	n.I.
July	automated Immunoassays	V3_73	Immunological test (ECLIA)	ROCHE DIAGNOSTICS		Elecsys SARS-CoV-2 Antigen	4100010	negative	n.I.	n.I.	n.I.
July	automated Immunoassays	V3_74	Immunological test (CLIA)	SIEMENS MED.SOLUT.DIAG	Siemens: Atellica IM	Atellica IM CoV2Ag	410006	positive	n.I.	17.2	U/mL
July	automated Immunoassays	V3_74	Immunological test (CLIA)	SIEMENS MED.SOLUT.DIAG	Siemens: Atellica IM	Atellica IM CoV2Ag	410007	positive	n.I.	1.47	U/mL
July	automated Immunoassays	V3_74	Immunological test (CLIA)	SIEMENS MED.SOLUT.DIAG	Siemens: Atellica IM	Atellica IM CoV2Ag	410008	negative	n.I.	0.1	U/mL
July	automated Immunoassays	V3_74	Immunological test (CLIA)	SIEMENS MED.SOLUT.DIAG	Siemens: Atellica IM	Atellica IM CoV2Ag	410009	positive	n.I.	17.7	U/mL
July	automated Immunoassays	V3_74	Immunological test (CLIA)	SIEMENS MED.SOLUT.DIAG	Siemens: Atellica IM	Atellica IM CoV2Ag	4100010	negative	n.I.	0.1	U/mL
September	automated Immunoassays	V3_38	Immunological test (CLIA)	FUJIREBIO	Fujizoki (Fujirebio): other devices	Lumipulse G SARS-CoV-2 Antigen	410011	negative	n.I.	0,01	pg/mL
September	automated Immunoassays	V3_38	Immunological test (CLIA)	FUJIREBIO	Fujizoki (Fujirebio): other devices	Lumipulse G SARS-CoV-2 Antigen	410012	positive	n.I.	1014	pg/mL
September	automated Immunoassays	V3_38	Immunological test (CLIA)	FUJIREBIO	Fujizoki (Fujirebio): other devices	Lumipulse G SARS-CoV-2 Antigen	410013	positive	n.I.	312	pg/mL
September	automated Immunoassays	V3_38	Immunological test (CLIA)	FUJIREBIO	Fujizoki (Fujirebio): other devices	Lumipulse G SARS-CoV-2 Antigen	410014	positive	n.I.	105	pg/mL
September	automated Immunoassays	V3_38	Immunological test (CLIA)	FUJIREBIO	Fujizoki (Fujirebio): other devices	Lumipulse G SARS-CoV-2 Antigen	410015	positive	n.I.	349	pg/mL
September	automated Immunoassays	V3_2	Immunological test (CLIA)	DIASORIN		LIAISON SARS-CoV-2 Ag	410011	negative	n.I.	41	TCID50/mL
September	automated Immunoassays	V3_2	Immunological test (CLIA)	DIASORIN		LIAISON SARS-CoV-2 Ag	410012	positive	n.I.	1081	TCID50/mL
September	automated Immunoassays	V3_2	Immunological test (CLIA)	DIASORIN		LIAISON SARS-CoV-2 Ag	410013	positive	n.I.	390	TCID50/mL
September	automated Immunoassays	V3_2	Immunological test (CLIA)	DIASORIN		LIAISON SARS-CoV-2 Ag	410014	negative	n.I.	192	TCID50/mL
September	automated Immunoassays	V3_2	Immunological test (CLIA)	DIASORIN		LIAISON SARS-CoV-2 Ag	410015	positive	n.I.	403	TCID50/mL
September	automated Immunoassays	V3_75	Immunological test (ECLIA)	ROCHE DIAGNOSTICS	Roche Cobas e411	Elecsys SARS-CoV-2 Antigen	410011	negative	n.I.	n.I.	n.I.
September	automated Immunoassays	V3_75	Immunological test (ECLIA)	ROCHE DIAGNOSTICS	Roche Cobas e411	Elecsys SARS-CoV-2 Antigen	410012	positive	n.I.	n.I.	n.I.
September	automated Immunoassays	V3_75	Immunological test (ECLIA)	ROCHE DIAGNOSTICS	Roche Cobas e411	Elecsys SARS-CoV-2 Antigen	410013	positive	n.I.	n.I.	n.I.
September	automated Immunoassays	V3_75	Immunological test (ECLIA)	ROCHE DIAGNOSTICS	Roche Cobas e411	Elecsys SARS-CoV-2 Antigen	410014	negative	n.I.	n.I.	n.I.
September	automated Immunoassays	V3_75	Immunological test (ECLIA)	ROCHE DIAGNOSTICS	Roche Cobas e411	Elecsys SARS-CoV-2 Antigen	410015	positive	n.I.	n.I.	n.I.
September	automated Immunoassays	V3_33	Immunological test (ELISA)	EURO IMMUN	Euroimmun: other devices	SARS-CoV-2 Antigen	410011	negative	n.I.	n.I.	n.I.
September	automated Immunoassays	V3_33	Immunological test (ELISA)	EURO IMMUN	Euroimmun: other devices	SARS-CoV-2 Antigen	410012	positive	n.I.	n.I.	n.I.
September	automated Immunoassays	V3_33	Immunological test (ELISA)	EURO IMMUN	Euroimmun: other devices	SARS-CoV-2 Antigen	410013	negative	n.I.	n.I.	n.I.
September	automated Immunoassays	V3_33	Immunological test (ELISA)	EURO IMMUN	Euroimmun: other devices	SARS-CoV-2 Antigen	410014	negative	n.I.	n.I.	n.I.
September	automated Immunoassays	V3_33	Immunological test (ELISA)	EURO IMMUN	Euroimmun: other devices	SARS-CoV-2 Antigen	410015	borderline	n.I.	n.I.	n.I.
September	automated Immunoassays	V3_43	Immunological test (ECLIA)	ROCHE DIAGNOSTICS	Roche Cobas (8000) System (e801)	Elecsys SARS-CoV-2 Antigen	410011	negative	n.I.	n.I.	n.I.
September	automated Immunoassays	V3_43	Immunological test (ECLIA)	ROCHE DIAGNOSTICS	Roche Cobas (8000) System (e801)	Elecsys SARS-CoV-2 Antigen	410012	positive	n.I.	n.I.	n.I.
September	automated Immunoassays	V3_43	Immunological test (ECLIA)	ROCHE DIAGNOSTICS	Roche Cobas (8000) System (e801)	Elecsys SARS-CoV-2 Antigen	410013	positive	n.I.	n.I.	n.I.
September	automated Immunoassays	V3_43	Immunological test (ECLIA)	ROCHE DIAGNOSTICS	Roche Cobas (8000) System (e801)	Elecsys SARS-CoV-2 Antigen	410014	positive	n.I.	n.I.	n.I.
September	automated Immunoassays	V3_43	Immunological test (ECLIA)	ROCHE DIAGNOSTICS	Roche Cobas (8000) System (e801)	Elecsys SARS-CoV-2 Antigen	410015	positive	n.I.	n.I.	n.I.
September	automated Immunoassays	V3_76	Immunological test (ECLIA)	ROCHE DIAGNOSTICS	Roche Cobas (6000) System (c501/502/e601)	Elecsys SARS-CoV-2 Antigen	410011	negative	n.I.	n.I.	n.I.
September	automated Immunoassays	V3_76	Immunological test (ECLIA)	ROCHE DIAGNOSTICS	Roche Cobas (6000) System (c501/502/e601)	Elecsys SARS-CoV-2 Antigen	410012	positive	n.I.	n.I.	n.I.
September	automated Immunoassays	V3_76	Immunological test (ECLIA)	ROCHE DIAGNOSTICS	Roche Cobas (6000) System (c501/502/e601)	Elecsys SARS-CoV-2 Antigen	410013	positive	n.I.	n.I.	n.I.
September	automated Immunoassays	V3_76	Immunological test (ECLIA)	ROCHE DIAGNOSTICS	Roche Cobas (6000) System (c501/502/e601)	Elecsys SARS-CoV-2 Antigen	410014	positive	n.I.	n.I.	n.I.
September	automated Immunoassays	V3_76	Immunological test (ECLIA)	ROCHE DIAGNOSTICS	Roche Cobas (6000) System (c501/502/e601)	Elecsys SARS-CoV-2 Antigen	410015	positive	n.I.	n.I.	n.I.
September	automated Immunoassays	V3_45	Immunological test (ECLIA)	ROCHE DIAGNOSTICS	Roche Cobas (8000) System (e801)	Elecsys SARS-CoV-2 Antigen	410011	negative	n.I.	n.I.	n.I.
September	automated Immunoassays	V3_45	Immunological test (ECLIA)	ROCHE DIAGNOSTICS	Roche Cobas (8000) System (e801)	Elecsys SARS-CoV-2 Antigen	410012	positive	n.I.	n.I.	n.I.
September	automated Immunoassays	V3_45	Immunological test (ECLIA)	ROCHE DIAGNOSTICS	Roche Cobas (8000) System (e801)	Elecsys SARS-CoV-2 Antigen	410013	positive	n.I.	n.I.	n.I.
September	automated Immunoassays	V3_45	Immunological test (ECLIA)	ROCHE DIAGNOSTICS	Roche Cobas (8000) System (e801)	Elecsys SARS-CoV-2 Antigen	410014	positive	n.I.	n.I.	n.I.
September	automated Immunoassays	V3_45	Immunological test (ECLIA)	ROCHE DIAGNOSTICS	Roche Cobas (8000) System (e801)	Elecsys SARS-CoV-2 Antigen	410015	positive	n.I.	n.I.	n.I.
September	automated Immunoassays	V3_77	Immunological test (ELISA)	OWN MANUFACTURING	other systems		410011	negative	n.I.	0	pg/mL
September	automated Immunoassays	V3_77	Immunological test (ELISA)	OWN MANUFACTURING	other systems		410012	positive	n.I.	2442	pg/mL
September	automated Immunoassays	V3_77	Immunological test (ELISA)	OWN MANUFACTURING	other systems		410013	positive	n.I.	470	pg/mL
September	automated Immunoassays	V3_77	Immunological test (ELISA)	OWN MANUFACTURING	other systems		410014	positive	n.I.	49.1	pg/mL
September	automated Immunoassays	V3_77	Immunological test (ELISA)	OWN MANUFACTURING	other systems		410015	positive	n.I.	481	pg/mL
September	automated Immunoassays	V3_46	Immunological test (ECLIA)	ROCHE DIAGNOSTICS	Roche Cobas (8000) System (e801)	Elecsys SARS-CoV-2 Antigen	410011	negative	n.I.	n.I.	n.I.
September	automated Immunoassays	V3_46	Immunological test (ECLIA)	ROCHE DIAGNOSTICS	Roche Cobas (8000) System (e801)	Elecsys SARS-CoV-2 Antigen	410012	positive	n.I.	n.I.	n.I.
September	automated Immunoassays	V3_46	Immunological test (ECLIA)	ROCHE DIAGNOSTICS	Roche Cobas (8000) System (e801)	Elecsys SARS-CoV-2 Antigen	410013	positive	n.I.	n.I.	n.I.
September	automated Immunoassays	V3_46	Immunological test (ECLIA)	ROCHE DIAGNOSTICS	Roche Cobas (8000) System (e801)	Elecsys SARS-CoV-2 Antigen	410014	positive	n.I.	n.I.	n.I.
September	automated Immunoassays	V3_46	Immunological test (ECLIA)	ROCHE DIAGNOSTICS	Roche Cobas (8000) System (e801)	Elecsys SARS-CoV-2 Antigen	410015	positive	n.I.	n.I.	n.I.
September	automated Immunoassays	V3_74	Immunological test (CLIA)	SIEMENS MED.SOLUT.DIAG	Siemens: Atellica IM	Atellica IM CoV2Ag	410011	negative	n.I.	n.I.	n.I.
September	automated Immunoassays	V3_74	Immunological test (CLIA)	SIEMENS MED.SOLUT.DIAG	Siemens: Atellica IM	Atellica IM CoV2Ag	410012	positive	n.I.	n.I.	n.I.
September	automated Immunoassays	V3_74	Immunological test (CLIA)	SIEMENS MED.SOLUT.DIAG	Siemens: Atellica IM	Atellica IM CoV2Ag	410013	positive	n.I.	n.I.	n.I.
September	automated Immunoassays	V3_74	Immunological test (CLIA)	SIEMENS MED.SOLUT.DIAG	Siemens: Atellica IM	Atellica IM CoV2Ag	410014	positive	n.I.	n.I.	n.I.
September	automated Immunoassays	V3_74	Immunological test (CLIA)	SIEMENS MED.SOLUT.DIAG	Siemens: Atellica IM	Atellica IM CoV2Ag	410015	positive	n.I.	n.I.	n.I.
September	automated Immunoassays	V3_47	Immunological test (ECLIA)	ROCHE DIAGNOSTICS	Roche Cobas e411	Elecsys SARS-CoV-2 Antigen	410011	negative	n.I.	n.I.	n.I.
September	automated Immunoassays	V3_47	Immunological test (ECLIA)	ROCHE DIAGNOSTICS	Roche Cobas e411	Elecsys SARS-CoV-2 Antigen	410012	positive	n.I.	n.I.	n.I.
September	automated Immunoassays	V3_47	Immunological test (ECLIA)	ROCHE DIAGNOSTICS	Roche Cobas e411	Elecsys SARS-CoV-2 Antigen	410013	positive	n.I.	n.I.	n.I.
September	automated Immunoassays	V3_47	Immunological test (ECLIA)	ROCHE DIAGNOSTICS	Roche Cobas e411	Elecsys SARS-CoV-2 Antigen	410014	negative	n.I.	n.I.	n.I.
September	automated Immunoassays	V3_47	Immunological test (ECLIA)	ROCHE DIAGNOSTICS	Roche Cobas e411	Elecsys SARS-CoV-2 Antigen	410015	positive	n.I.	n.I.	n.I.
September	automated Immunoassays	V3_11	Immunological test (CLIA)	DIASORIN	Diasorin Liaison XL	LIAISON SARS-CoV-2 Ag	410011	negative	n.I.	<22.0	TCID50/mL
September	automated Immunoassays	V3_11	Immunological test (CLIA)	DIASORIN	Diasorin Liaison XL	LIAISON SARS-CoV-2 Ag	410012	positive	n.I.	855	TCID50/mL
September	automated Immunoassays	V3_11	Immunological test (CLIA)	DIASORIN	Diasorin Liaison XL	LIAISON SARS-CoV-2 Ag	410013	positive	n.I.	308	TCID50/mL
September	automated Immunoassays	V3_11	Immunological test (CLIA)	DIASORIN	Diasorin Liaison XL	LIAISON SARS-CoV-2 Ag	410014	negative	n.I.	112	TCID50/mL
September	automated Immunoassays	V3_11	Immunological test (CLIA)	DIASORIN	Diasorin Liaison XL	LIAISON SARS-CoV-2 Ag	410015	positive	n.I.	297	TCID50/mL
September	automated Immunoassays	V3_34	Immunological test (ELISA)	EURO IMMUN	Euroimmun: Analyzer I	SARS-CoV-2 Antigen	410011	negative	n.I.	n.I.	n.I.
September	automated Immunoassays	V3_34	Immunological test (ELISA)	EURO IMMUN	Euroimmun: Analyzer I	SARS-CoV-2 Antigen	410012	positive	n.I.	n.I.	n.I.
September	automated Immunoassays	V3_34	Immunological test (ELISA)	EURO IMMUN	Euroimmun: Analyzer I	SARS-CoV-2 Antigen	410013	positive	n.I.	n.I.	n.I.
September	automated Immunoassays	V3_34	Immunological test (ELISA)	EURO IMMUN	Euroimmun: Analyzer I	SARS-CoV-2 Antigen	410014	positive	n.I.	n.I.	n.I.
September	automated Immunoassays	V3_34	Immunological test (ELISA)	EURO IMMUN	Euroimmun: Analyzer I	SARS-CoV-2 Antigen	410015	positive	n.I.	n.I.	n.I.
September	automated Immunoassays	V3_49	Immunological test (ECLIA)	ROCHE DIAGNOSTICS	Roche Cobas e411	Elecsys SARS-CoV-2 Antigen	410011	negative	n.I.	n.I.	n.I.
September	automated Immunoassays	V3_49	Immunological test (ECLIA)	ROCHE DIAGNOSTICS	Roche Cobas e411	Elecsys SARS-CoV-2 Antigen	410012	positive	n.I.	n.I.	n.I.
September	automated Immunoassays	V3_49	Immunological test (ECLIA)	ROCHE DIAGNOSTICS	Roche Cobas e411	Elecsys SARS-CoV-2 Antigen	410013	positive	n.I.	n.I.	n.I.
September	automated Immunoassays	V3_49	Immunological test (ECLIA)	ROCHE DIAGNOSTICS	Roche Cobas e411	Elecsys SARS-CoV-2 Antigen	410014	positive	n.I.	n.I.	n.I.
September	automated Immunoassays	V3_49	Immunological test (ECLIA)	ROCHE DIAGNOSTICS	Roche Cobas e411	Elecsys SARS-CoV-2 Antigen	410015	positive	n.I.	n.I.	n.I.
September	automated Immunoassays	V3_61	Immunological test (CLIA)	DIASORIN	Diasorin Liaison XL	LIAISON SARS-CoV-2 Ag	410011	negative	n.I.	33,2	TCID50/mL
September	automated Immunoassays	V3_61	Immunological test (CLIA)	DIASORIN	Diasorin Liaison XL	LIAISON SARS-CoV-2 Ag	410012	positive	n.I.	1154	TCID50/mL
September	automated Immunoassays	V3_61	Immunological test (CLIA)	DIASORIN	Diasorin Liaison XL	LIAISON SARS-CoV-2 Ag	410013	positive	n.I.	439	TCID50/mL
September	automated Immunoassays	V3_61	Immunological test (CLIA)	DIASORIN	Diasorin Liaison XL	LIAISON SARS-CoV-2 Ag	410014	negative	n.I.	186	TCID50/mL
September	automated Immunoassays	V3_61	Immunological test (CLIA)	DIASORIN	Diasorin Liaison XL	LIAISON SARS-CoV-2 Ag	410015	positive	n.I.	449	TCID50/mL
September	automated Immunoassays	V3_50	Immunological test (ECLIA)	ROCHE DIAGNOSTICS	Roche Cobas (6000) System (c501/502/e601)	Elecsys SARS-CoV-2 Antigen	410011	negative	n.I.	n.I.	n.I.
September	automated Immunoassays	V3_50	Immunological test (ECLIA)	ROCHE DIAGNOSTICS	Roche Cobas (6000) System (c501/502/e601)	Elecsys SARS-CoV-2 Antigen	410012	positive	n.I.	n.I.	n.I.
September	automated Immunoassays	V3_50	Immunological test (ECLIA)	ROCHE DIAGNOSTICS	Roche Cobas (6000) System (c501/502/e601)	Elecsys SARS-CoV-2 Antigen	410013	positive	n.I.	n.I.	n.I.
September	automated Immunoassays	V3_50	Immunological test (ECLIA)	ROCHE DIAGNOSTICS	Roche Cobas (6000) System (c501/502/e601)	Elecsys SARS-CoV-2 Antigen	410014	positive	n.I.	n.I.	n.I.
September	automated Immunoassays	V3_50	Immunological test (ECLIA)	ROCHE DIAGNOSTICS	Roche Cobas (6000) System (c501/502/e601)	Elecsys SARS-CoV-2 Antigen	410015	positive	n.I.	n.I.	n.I.
September	automated Immunoassays	V3_51	Immunological test (ECLIA)	ROCHE DIAGNOSTICS	Roche Cobas e411	Elecsys SARS-CoV-2 Antigen	410011	negative	n.I.	n.I.	n.I.
September	automated Immunoassays	V3_51	Immunological test (ECLIA)	ROCHE DIAGNOSTICS	Roche Cobas e411	Elecsys SARS-CoV-2 Antigen	410012	positive	n.I.	n.I.	n.I.
September	automated Immunoassays	V3_51	Immunological test (ECLIA)	ROCHE DIAGNOSTICS	Roche Cobas e411	Elecsys SARS-CoV-2 Antigen	410013	positive	n.I.	n.I.	n.I.
September	automated Immunoassays	V3_51	Immunological test (ECLIA)	ROCHE DIAGNOSTICS	Roche Cobas e411	Elecsys SARS-CoV-2 Antigen	410014	negative	n.I.	n.I.	n.I.
September	automated Immunoassays	V3_51	Immunological test (ECLIA)	ROCHE DIAGNOSTICS	Roche Cobas e411	Elecsys SARS-CoV-2 Antigen	410015	positive	n.I.	n.I.	n.I.
September	automated Immunoassays	V3_35	Immunological test (ELISA)	EURO IMMUN	manual performance	SARS-CoV-2 Antigen	410011	negative	n.I.	n.I.	n.I.
September	automated Immunoassays	V3_35	Immunological test (ELISA)	EURO IMMUN	manual performance	SARS-CoV-2 Antigen	410012	positive	n.I.	n.I.	n.I.
September	automated Immunoassays	V3_35	Immunological test (ELISA)	EURO IMMUN	manual performance	SARS-CoV-2 Antigen	410013	positive	n.I.	n.I.	n.I.
September	automated Immunoassays	V3_35	Immunological test (ELISA)	EURO IMMUN	manual performance	SARS-CoV-2 Antigen	410014	positive	n.I.	n.I.	n.I.
September	automated Immunoassays	V3_35	Immunological test (ELISA)	EURO IMMUN	manual performance	SARS-CoV-2 Antigen	410015	positive	n.I.	n.I.	n.I.
September	automated Immunoassays	V3_78	Immunological test (ECLIA)	ROCHE DIAGNOSTICS	Roche Cobas e411	Elecsys SARS-CoV-2 Antigen	410011	negative	n.I.	n.I.	n.I.
September	automated Immunoassays	V3_78	Immunological test (ECLIA)	ROCHE DIAGNOSTICS	Roche Cobas e411	Elecsys SARS-CoV-2 Antigen	410012	positive	n.I.	n.I.	n.I.
September	automated Immunoassays	V3_78	Immunological test (ECLIA)	ROCHE DIAGNOSTICS	Roche Cobas e411	Elecsys SARS-CoV-2 Antigen	410013	positive	n.I.	n.I.	n.I.
September	automated Immunoassays	V3_78	Immunological test (ECLIA)	ROCHE DIAGNOSTICS	Roche Cobas e411	Elecsys SARS-CoV-2 Antigen	410014	positive	n.I.	n.I.	n.I.
September	automated Immunoassays	V3_78	Immunological test (ECLIA)	ROCHE DIAGNOSTICS	Roche Cobas e411	Elecsys SARS-CoV-2 Antigen	410015	positive	n.I.	n.I.	n.I.
September	automated Immunoassays	V3_53	Immunological test (ECLIA)	ROCHE DIAGNOSTICS	Roche Cobas (6000) System (c501/502/e601)	Elecsys SARS-CoV-2 Antigen	410011	negative	n.I.	n.I.	n.I.
September	automated Immunoassays	V3_53	Immunological test (ECLIA)	ROCHE DIAGNOSTICS	Roche Cobas (6000) System (c501/502/e601)	Elecsys SARS-CoV-2 Antigen	410012	positive	n.I.	n.I.	n.I.
September	automated Immunoassays	V3_53	Immunological test (ECLIA)	ROCHE DIAGNOSTICS	Roche Cobas (6000) System (c501/502/e601)	Elecsys SARS-CoV-2 Antigen	410013	positive	n.I.	n.I.	n.I.
September	automated Immunoassays	V3_53	Immunological test (ECLIA)	ROCHE DIAGNOSTICS	Roche Cobas (6000) System (c501/502/e601)	Elecsys SARS-CoV-2 Antigen	410014	positive	n.I.	n.I.	n.I.
September	automated Immunoassays	V3_53	Immunological test (ECLIA)	ROCHE DIAGNOSTICS	Roche Cobas (6000) System (c501/502/e601)	Elecsys SARS-CoV-2 Antigen	410015	positive	n.I.	n.I.	n.I.
September	automated Immunoassays	V3_56	Immunological test (ECLIA)	ROCHE DIAGNOSTICS	Roche Cobas e411	Elecsys SARS-CoV-2 Antigen	410011	negative	n.I.	n.I.	n.I.
September	automated Immunoassays	V3_56	Immunological test (ECLIA)	ROCHE DIAGNOSTICS	Roche Cobas e411	Elecsys SARS-CoV-2 Antigen	410012	positive	n.I.	n.I.	n.I.
September	automated Immunoassays	V3_56	Immunological test (ECLIA)	ROCHE DIAGNOSTICS	Roche Cobas e411	Elecsys SARS-CoV-2 Antigen	410013	positive	n.I.	n.I.	n.I.
September	automated Immunoassays	V3_56	Immunological test (ECLIA)	ROCHE DIAGNOSTICS	Roche Cobas e411	Elecsys SARS-CoV-2 Antigen	410014	positive	n.I.	n.I.	n.I.
September	automated Immunoassays	V3_56	Immunological test (ECLIA)	ROCHE DIAGNOSTICS	Roche Cobas e411	Elecsys SARS-CoV-2 Antigen	410015	positive	n.I.	n.I.	n.I.
September	automated Immunoassays	V3_69	Immunological test (ECLIA)	ROCHE DIAGNOSTICS	Roche Cobas (8000) System (e801)	Elecsys SARS-CoV-2 Antigen	410011	negative	n.I.	n.I.	n.I.
September	automated Immunoassays	V3_69	Immunological test (ECLIA)	ROCHE DIAGNOSTICS	Roche Cobas (8000) System (e801)	Elecsys SARS-CoV-2 Antigen	410012	positive	n.I.	n.I.	n.I.
September	automated Immunoassays	V3_69	Immunological test (ECLIA)	ROCHE DIAGNOSTICS	Roche Cobas (8000) System (e801)	Elecsys SARS-CoV-2 Antigen	410013	positive	n.I.	n.I.	n.I.
September	automated Immunoassays	V3_69	Immunological test (ECLIA)	ROCHE DIAGNOSTICS	Roche Cobas (8000) System (e801)	Elecsys SARS-CoV-2 Antigen	410014	positive	n.I.	n.I.	n.I.
September	automated Immunoassays	V3_69	Immunological test (ECLIA)	ROCHE DIAGNOSTICS	Roche Cobas (8000) System (e801)	Elecsys SARS-CoV-2 Antigen	410015	positive	n.I.	n.I.	n.I.
September	automated Immunoassays	V3_15	Immunological test (CLIA)	DIASORIN	Diasorin Liaison XL	LIAISON SARS-CoV-2 Ag	410011	negative	n.I.	53	TCID50/mL
September	automated Immunoassays	V3_15	Immunological test (CLIA)	DIASORIN	Diasorin Liaison XL	LIAISON SARS-CoV-2 Ag	410012	positive	n.I.	1171	TCID50/mL
September	automated Immunoassays	V3_15	Immunological test (CLIA)	DIASORIN	Diasorin Liaison XL	LIAISON SARS-CoV-2 Ag	410013	positive	n.I.	485	TCID50/mL
September	automated Immunoassays	V3_15	Immunological test (CLIA)	DIASORIN	Diasorin Liaison XL	LIAISON SARS-CoV-2 Ag	410014	positive	n.I.	185	TCID50/mL
September	automated Immunoassays	V3_15	Immunological test (CLIA)	DIASORIN	Diasorin Liaison XL	LIAISON SARS-CoV-2 Ag	410015	positive	n.I.	400	TCID50/mL
September	automated Immunoassays	V3_57	Immunological test (ECLIA)	ROCHE DIAGNOSTICS	Roche Cobas e411	Elecsys SARS-CoV-2 Antigen	410011	negative	n.I.	n.I.	n.I.
September	automated Immunoassays	V3_57	Immunological test (ECLIA)	ROCHE DIAGNOSTICS	Roche Cobas e411	Elecsys SARS-CoV-2 Antigen	410012	positive	n.I.	n.I.	n.I.
September	automated Immunoassays	V3_57	Immunological test (ECLIA)	ROCHE DIAGNOSTICS	Roche Cobas e411	Elecsys SARS-CoV-2 Antigen	410013	positive	n.I.	n.I.	n.I.
September	automated Immunoassays	V3_57	Immunological test (ECLIA)	ROCHE DIAGNOSTICS	Roche Cobas e411	Elecsys SARS-CoV-2 Antigen	410014	positive	n.I.	n.I.	n.I.
September	automated Immunoassays	V3_57	Immunological test (ECLIA)	ROCHE DIAGNOSTICS	Roche Cobas e411	Elecsys SARS-CoV-2 Antigen	410015	positive	n.I.	n.I.	n.I.
September	automated Immunoassays	V3_16	Immunological test (ECLIA)	ROCHE DIAGNOSTICS	Roche: Cobas e601	Elecsys SARS-CoV-2 Antigen	410011	negative	n.I.	n.I.	n.I.
September	automated Immunoassays	V3_16	Immunological test (ECLIA)	ROCHE DIAGNOSTICS	Roche: Cobas e601	Elecsys SARS-CoV-2 Antigen	410012	positive	n.I.	n.I.	n.I.
September	automated Immunoassays	V3_16	Immunological test (ECLIA)	ROCHE DIAGNOSTICS	Roche: Cobas e601	Elecsys SARS-CoV-2 Antigen	410013	positive	n.I.	n.I.	n.I.
September	automated Immunoassays	V3_16	Immunological test (ECLIA)	ROCHE DIAGNOSTICS	Roche: Cobas e601	Elecsys SARS-CoV-2 Antigen	410014	positive	n.I.	n.I.	n.I.
September	automated Immunoassays	V3_16	Immunological test (ECLIA)	ROCHE DIAGNOSTICS	Roche: Cobas e601	Elecsys SARS-CoV-2 Antigen	410015	positive	n.I.	n.I.	n.I.
September	automated Immunoassays	V3_70	Immunological test (ECLIA)	ROCHE DIAGNOSTICS	Roche Cobas (8000) System (e801)	Elecsys SARS-CoV-2 Antigen	410011	negative	n.I.	n.I.	n.I.
September	automated Immunoassays	V3_70	Immunological test (ECLIA)	ROCHE DIAGNOSTICS	Roche Cobas (8000) System (e801)	Elecsys SARS-CoV-2 Antigen	410012	positive	n.I.	n.I.	n.I.
September	automated Immunoassays	V3_70	Immunological test (ECLIA)	ROCHE DIAGNOSTICS	Roche Cobas (8000) System (e801)	Elecsys SARS-CoV-2 Antigen	410013	positive	n.I.	n.I.	n.I.
September	automated Immunoassays	V3_70	Immunological test (ECLIA)	ROCHE DIAGNOSTICS	Roche Cobas (8000) System (e801)	Elecsys SARS-CoV-2 Antigen	410014	positive	n.I.	n.I.	n.I.
September	automated Immunoassays	V3_70	Immunological test (ECLIA)	ROCHE DIAGNOSTICS	Roche Cobas (8000) System (e801)	Elecsys SARS-CoV-2 Antigen	410015	positive	n.I.	n.I.	n.I.
September	automated Immunoassays	V3_79	Immunological test (ELISA)	SCHEBO BIOTECH AG		ScheBo SARS-CoV-2 Antigen ELISA	410011	negative	n.I.	n.I.	n.I.
September	automated Immunoassays	V3_79	Immunological test (ELISA)	SCHEBO BIOTECH AG		ScheBo SARS-CoV-2 Antigen ELISA	410012	positive	n.I.	n.I.	n.I.
September	automated Immunoassays	V3_79	Immunological test (ELISA)	SCHEBO BIOTECH AG		ScheBo SARS-CoV-2 Antigen ELISA	410013	positive	n.I.	n.I.	n.I.
September	automated Immunoassays	V3_79	Immunological test (ELISA)	SCHEBO BIOTECH AG		ScheBo SARS-CoV-2 Antigen ELISA	410014	negative	n.I.	n.I.	n.I.
September	automated Immunoassays	V3_79	Immunological test (ELISA)	SCHEBO BIOTECH AG		ScheBo SARS-CoV-2 Antigen ELISA	410015	positive	n.I.	n.I.	n.I.
September	automated Immunoassays	V3_21	Immunological test (CLIA)	DIASORIN	Diasorin Liaison XL	LIAISON SARS-CoV-2 Ag	410011	negative	n.I.	36	TCID50/mL
September	automated Immunoassays	V3_21	Immunological test (CLIA)	DIASORIN	Diasorin Liaison XL	LIAISON SARS-CoV-2 Ag	410012	positive	n.I.	1107	TCID50/mL
September	automated Immunoassays	V3_21	Immunological test (CLIA)	DIASORIN	Diasorin Liaison XL	LIAISON SARS-CoV-2 Ag	410013	positive	n.I.	366	TCID50/mL
September	automated Immunoassays	V3_21	Immunological test (CLIA)	DIASORIN	Diasorin Liaison XL	LIAISON SARS-CoV-2 Ag	410014	negative	n.I.	180	TCID50/mL
September	automated Immunoassays	V3_21	Immunological test (CLIA)	DIASORIN	Diasorin Liaison XL	LIAISON SARS-CoV-2 Ag	410015	positive	n.I.	390	TCID50/mL
September	automated Immunoassays	V3_80	Immunological test (ECLIA)	ROCHE DIAGNOSTICS	Roche Cobas (8000) System (e801)	Elecsys SARS-CoV-2 Antigen	410011	negative	n.I.	n.I.	n.I.
September	automated Immunoassays	V3_80	Immunological test (ECLIA)	ROCHE DIAGNOSTICS	Roche Cobas (8000) System (e801)	Elecsys SARS-CoV-2 Antigen	410012	positive	n.I.	n.I.	n.I.
September	automated Immunoassays	V3_80	Immunological test (ECLIA)	ROCHE DIAGNOSTICS	Roche Cobas (8000) System (e801)	Elecsys SARS-CoV-2 Antigen	410013	positive	n.I.	n.I.	n.I.
September	automated Immunoassays	V3_80	Immunological test (ECLIA)	ROCHE DIAGNOSTICS	Roche Cobas (8000) System (e801)	Elecsys SARS-CoV-2 Antigen	410014	positive	n.I.	n.I.	n.I.
September	automated Immunoassays	V3_80	Immunological test (ECLIA)	ROCHE DIAGNOSTICS	Roche Cobas (8000) System (e801)	Elecsys SARS-CoV-2 Antigen	410015	positive	n.I.	n.I.	n.I.
September	automated Immunoassays	V3_81	Immunological test (CLIA)	DIASORIN	Diasorin Liaison XL	LIAISON SARS-CoV-2 Ag	410011	negative	n.I.	30,1	TCID50/mL
September	automated Immunoassays	V3_81	Immunological test (CLIA)	DIASORIN	Diasorin Liaison XL	LIAISON SARS-CoV-2 Ag	410012	positive	n.I.	888	TCID50/mL
September	automated Immunoassays	V3_81	Immunological test (CLIA)	DIASORIN	Diasorin Liaison XL	LIAISON SARS-CoV-2 Ag	410013	positive	n.I.	339	TCID50/mL
September	automated Immunoassays	V3_81	Immunological test (CLIA)	DIASORIN	Diasorin Liaison XL	LIAISON SARS-CoV-2 Ag	410014	negative	n.I.	142	TCID50/mL
September	automated Immunoassays	V3_81	Immunological test (CLIA)	DIASORIN	Diasorin Liaison XL	LIAISON SARS-CoV-2 Ag	410015	positive	n.I.	303	TCID50/mL
September	automated Immunoassays	V3_39	Immunological test (CLIA)	FUJIREBIO	other systems	Lumipulse G SARS-CoV-2 Antigen	410011	negative	n.I.	0,6	pg/mL
September	automated Immunoassays	V3_39	Immunological test (CLIA)	FUJIREBIO	other systems	Lumipulse G SARS-CoV-2 Antigen	410012	positive	n.I.	570	pg/mL
September	automated Immunoassays	V3_39	Immunological test (CLIA)	FUJIREBIO	other systems	Lumipulse G SARS-CoV-2 Antigen	410013	positive	n.I.	152	pg/mL
September	automated Immunoassays	V3_39	Immunological test (CLIA)	FUJIREBIO	other systems	Lumipulse G SARS-CoV-2 Antigen	410014	positive	n.I.	56.2	pg/mL
September	automated Immunoassays	V3_39	Immunological test (CLIA)	FUJIREBIO	other systems	Lumipulse G SARS-CoV-2 Antigen	410015	positive	n.I.	187	pg/mL
September	automated Immunoassays	V3_25	Immunological test (CLIA)	DIASORIN	Diasorin Liaison XL	LIAISON SARS-CoV-2 Ag	410011	negative	n.I.	66,4	TCID50/mL
September	automated Immunoassays	V3_25	Immunological test (CLIA)	DIASORIN	Diasorin Liaison XL	LIAISON SARS-CoV-2 Ag	410012	positive	n.I.	1486	TCID50/mL
September	automated Immunoassays	V3_25	Immunological test (CLIA)	DIASORIN	Diasorin Liaison XL	LIAISON SARS-CoV-2 Ag	410013	positive	n.I.	517	TCID50/mL
September	automated Immunoassays	V3_25	Immunological test (CLIA)	DIASORIN	Diasorin Liaison XL	LIAISON SARS-CoV-2 Ag	410014	positive	n.I.	282	TCID50/mL
September	automated Immunoassays	V3_25	Immunological test (CLIA)	DIASORIN	Diasorin Liaison XL	LIAISON SARS-CoV-2 Ag	410015	positive	n.I.	547	TCID50/mL
September	automated Immunoassays	V3_73	Immunological test (ECLIA)	ROCHE DIAGNOSTICS		Elecsys SARS-CoV-2 Antigen	410011	negative	n.I.	n.I.	n.I.
September	automated Immunoassays	V3_73	Immunological test (ECLIA)	ROCHE DIAGNOSTICS		Elecsys SARS-CoV-2 Antigen	410012	positive	n.I.	n.I.	n.I.
September	automated Immunoassays	V3_73	Immunological test (ECLIA)	ROCHE DIAGNOSTICS		Elecsys SARS-CoV-2 Antigen	410013	positive	n.I.	n.I.	n.I.
September	automated Immunoassays	V3_73	Immunological test (ECLIA)	ROCHE DIAGNOSTICS		Elecsys SARS-CoV-2 Antigen	410014	positive	n.I.	n.I.	n.I.
September	automated Immunoassays	V3_73	Immunological test (ECLIA)	ROCHE DIAGNOSTICS		Elecsys SARS-CoV-2 Antigen	410015	positive	n.I.	n.I.	n.I.
September	automated Immunoassays	V3_30	Immunological test (CLIA)	DIASORIN		LIAISON SARS-CoV-2 Ag	410011	negative	n.I.	<22.0	TCID50/mL
September	automated Immunoassays	V3_30	Immunological test (CLIA)	DIASORIN		LIAISON SARS-CoV-2 Ag	410012	positive	n.I.	1058	TCID50/mL
September	automated Immunoassays	V3_30	Immunological test (CLIA)	DIASORIN		LIAISON SARS-CoV-2 Ag	410013	positive	n.I.	358	TCID50/mL
September	automated Immunoassays	V3_30	Immunological test (CLIA)	DIASORIN		LIAISON SARS-CoV-2 Ag	410014	borderline	n.I.	153	TCID50/mL
September	automated Immunoassays	V3_30	Immunological test (CLIA)	DIASORIN		LIAISON SARS-CoV-2 Ag	410015	positive	n.I.	391	TCID50/mL
September	automated Immunoassays	V3_32	Immunological test (CLIA)	DIASORIN	Diasorin Liaison XL	LIAISON SARS-CoV-2 Ag	410011	negative	n.I.	88,5	TCID50/mL
September	automated Immunoassays	V3_32	Immunological test (CLIA)	DIASORIN	Diasorin Liaison XL	LIAISON SARS-CoV-2 Ag	410012	positive	n.I.	1476	TCID50/mL
September	automated Immunoassays	V3_32	Immunological test (CLIA)	DIASORIN	Diasorin Liaison XL	LIAISON SARS-CoV-2 Ag	410013	positive	n.I.	551	TCID50/mL
September	automated Immunoassays	V3_32	Immunological test (CLIA)	DIASORIN	Diasorin Liaison XL	LIAISON SARS-CoV-2 Ag	410014	positive	n.I.	246	TCID50/mL
September	automated Immunoassays	V3_32	Immunological test (CLIA)	DIASORIN	Diasorin Liaison XL	LIAISON SARS-CoV-2 Ag	410015	positive	n.I.	503	TCID50/mL
September	automated Immunoassays	V3_41	Immunological test (CLIA)	FUJIREBIO	Fujizoki (Fujirebio): other devices	Lumipulse G SARS-CoV-2 Antigen	410011	negative	n.I.	0	pg/mL
September	automated Immunoassays	V3_41	Immunological test (CLIA)	FUJIREBIO	Fujizoki (Fujirebio): other devices	Lumipulse G SARS-CoV-2 Antigen	410012	positive	n.I.	172	pg/mL
September	automated Immunoassays	V3_41	Immunological test (CLIA)	FUJIREBIO	Fujizoki (Fujirebio): other devices	Lumipulse G SARS-CoV-2 Antigen	410013	positive	n.I.	57	pg/mL
September	automated Immunoassays	V3_41	Immunological test (CLIA)	FUJIREBIO	Fujizoki (Fujirebio): other devices	Lumipulse G SARS-CoV-2 Antigen	410014	positive	n.I.	17	pg/mL
September	automated Immunoassays	V3_41	Immunological test (CLIA)	FUJIREBIO	Fujizoki (Fujirebio): other devices	Lumipulse G SARS-CoV-2 Antigen	410015	positive	n.I.	48	pg/mL
September	automated Immunoassays	V3_82	Immunological test (ECLIA)	ROCHE DIAGNOSTICS	Roche Cobas e411	Elecsys SARS-CoV-2 Antigen	410011	negative	n.I.	n.I.	n.I.
September	automated Immunoassays	V3_82	Immunological test (ECLIA)	ROCHE DIAGNOSTICS	Roche Cobas e411	Elecsys SARS-CoV-2 Antigen	410012	positive	n.I.	n.I.	n.I.
September	automated Immunoassays	V3_82	Immunological test (ECLIA)	ROCHE DIAGNOSTICS	Roche Cobas e411	Elecsys SARS-CoV-2 Antigen	410013	positive	n.I.	n.I.	n.I.
September	automated Immunoassays	V3_82	Immunological test (ECLIA)	ROCHE DIAGNOSTICS	Roche Cobas e411	Elecsys SARS-CoV-2 Antigen	410014	negative	n.I.	n.I.	n.I.
September	automated Immunoassays	V3_82	Immunological test (ECLIA)	ROCHE DIAGNOSTICS	Roche Cobas e411	Elecsys SARS-CoV-2 Antigen	410015	positive	n.I.	n.I.	n.I.
September	automated Immunoassays	V3_64	Immunological test (CLIA)	FUJIREBIO	Fujizoki (Fujirebio): other devices	Lumipulse G SARS-CoV-2 Antigen	410011	negative	n.I.	0,74	pg/mL
September	automated Immunoassays	V3_64	Immunological test (CLIA)	FUJIREBIO	Fujizoki (Fujirebio): other devices	Lumipulse G SARS-CoV-2 Antigen	410012	positive	n.I.	5000	pg/mL
September	automated Immunoassays	V3_64	Immunological test (CLIA)	FUJIREBIO	Fujizoki (Fujirebio): other devices	Lumipulse G SARS-CoV-2 Antigen	410013	positive	n.I.	1667	pg/mL
September	automated Immunoassays	V3_64	Immunological test (CLIA)	FUJIREBIO	Fujizoki (Fujirebio): other devices	Lumipulse G SARS-CoV-2 Antigen	410014	positive	n.I.	615	pg/mL
September	automated Immunoassays	V3_64	Immunological test (CLIA)	FUJIREBIO	Fujizoki (Fujirebio): other devices	Lumipulse G SARS-CoV-2 Antigen	410015	positive	n.I.	2060	pg/mL
March	Lateral flow test	V3_83	Rapid Test	ABBOTT	manual performance	Panbio COVID-19 Ag Rapid Test Device	410001	positive	n.I.	n.I.	n.I.
March	Lateral flow test	V3_83	Rapid Test	ABBOTT	manual performance	Panbio COVID-19 Ag Rapid Test Device	410002	negative	n.I.	n.I.	n.I.
March	Lateral flow test	V3_83	Rapid Test	ABBOTT	manual performance	Panbio COVID-19 Ag Rapid Test Device	410003	negative	n.I.	n.I.	n.I.
March	Lateral flow test	V3_83	Rapid Test	ABBOTT	manual performance	Panbio COVID-19 Ag Rapid Test Device	410004	positive	n.I.	n.I.	n.I.
March	Lateral flow test	V3_83	Rapid Test	ABBOTT	manual performance	Panbio COVID-19 Ag Rapid Test Device	410005	negative	n.I.	n.I.	n.I.
March	Lateral flow test	V3_84	Rapid Test	ABBOTT		Panbio COVID-19 Ag Rapid Test Device	410001	positive	virus-specific band just visible	n.I.	n.I.
March	Lateral flow test	V3_84	Rapid Test	ABBOTT		Panbio COVID-19 Ag Rapid Test Device	410002	negative	no virus-specific band	n.I.	n.I.
March	Lateral flow test	V3_84	Rapid Test	ABBOTT		Panbio COVID-19 Ag Rapid Test Device	410003	negative	no virus-specific band	n.I.	n.I.
March	Lateral flow test	V3_84	Rapid Test	ABBOTT		Panbio COVID-19 Ag Rapid Test Device	410004	positive	weaker than control band	n.I.	n.I.
March	Lateral flow test	V3_84	Rapid Test	ABBOTT		Panbio COVID-19 Ag Rapid Test Device	410005	negative	no virus-specific band	n.I.	n.I.
March	Lateral flow test	V3_85	Rapid Test	ABBOTT		Panbio COVID-19 Ag Rapid Test Device	410001	positive	n.I.	n.I.	n.I.
March	Lateral flow test	V3_85	Rapid Test	ABBOTT		Panbio COVID-19 Ag Rapid Test Device	410002	negative	n.I.	n.I.	n.I.
March	Lateral flow test	V3_85	Rapid Test	ABBOTT		Panbio COVID-19 Ag Rapid Test Device	410003	negative	n.I.	n.I.	n.I.
March	Lateral flow test	V3_85	Rapid Test	ABBOTT		Panbio COVID-19 Ag Rapid Test Device	410004	positive	n.I.	n.I.	n.I.
March	Lateral flow test	V3_85	Rapid Test	ABBOTT		Panbio COVID-19 Ag Rapid Test Device	410005	negative	n.I.	n.I.	n.I.
March	Lateral flow test	V3_86	Rapid Test	ABBOTT		Panbio COVID-19 Ag Rapid Test Device	410001	positive	virus-specific band just visible	n.I.	n.I.
March	Lateral flow test	V3_86	Rapid Test	ABBOTT		Panbio COVID-19 Ag Rapid Test Device	410002	negative	n.I.	n.I.	n.I.
March	Lateral flow test	V3_86	Rapid Test	ABBOTT		Panbio COVID-19 Ag Rapid Test Device	410003	negative	n.I.	n.I.	n.I.
March	Lateral flow test	V3_86	Rapid Test	ABBOTT		Panbio COVID-19 Ag Rapid Test Device	410004	positive	same strength as control band	n.I.	n.I.
March	Lateral flow test	V3_86	Rapid Test	ABBOTT		Panbio COVID-19 Ag Rapid Test Device	410005	negative	n.I.	n.I.	n.I.
March	Lateral flow test	V3_87	Rapid Test	ABBOTT		Panbio COVID-19 Ag Rapid Test Device	410001	positive	much weaker than control band	n.I.	n.I.
March	Lateral flow test	V3_87	Rapid Test	ABBOTT		Panbio COVID-19 Ag Rapid Test Device	410002	negative	no virus-specific band	n.I.	n.I.
March	Lateral flow test	V3_87	Rapid Test	ABBOTT		Panbio COVID-19 Ag Rapid Test Device	410003	negative	no virus-specific band	n.I.	n.I.
March	Lateral flow test	V3_87	Rapid Test	ABBOTT		Panbio COVID-19 Ag Rapid Test Device	410004	positive	same strength as control band	n.I.	n.I.
March	Lateral flow test	V3_87	Rapid Test	ABBOTT		Panbio COVID-19 Ag Rapid Test Device	410005	negative	no virus-specific band	n.I.	n.I.
March	Lateral flow test	V3_88	Rapid Test	ABBOTT	manual performance	Panbio COVID-19 Ag Rapid Test Device	410001	positive	virus-specific band just visible	n.I.	n.I.
March	Lateral flow test	V3_88	Rapid Test	ABBOTT	manual performance	Panbio COVID-19 Ag Rapid Test Device	410002	negative	no virus-specific band	n.I.	n.I.
March	Lateral flow test	V3_88	Rapid Test	ABBOTT	manual performance	Panbio COVID-19 Ag Rapid Test Device	410003	negative	no virus-specific band	n.I.	n.I.
March	Lateral flow test	V3_88	Rapid Test	ABBOTT	manual performance	Panbio COVID-19 Ag Rapid Test Device	410004	positive	weaker than control band	n.I.	n.I.
March	Lateral flow test	V3_88	Rapid Test	ABBOTT	manual performance	Panbio COVID-19 Ag Rapid Test Device	410005	negative	no virus-specific band	n.I.	n.I.
March	Lateral flow test	V3_43	Rapid Test	ABBOTT	manual performance	Panbio COVID-19 Ag Rapid Test Device	410001	positive	much weaker than control band	n.I.	n.I.
March	Lateral flow test	V3_43	Rapid Test	ABBOTT	manual performance	Panbio COVID-19 Ag Rapid Test Device	410002	negative	no virus-specific band	n.I.	n.I.
March	Lateral flow test	V3_43	Rapid Test	ABBOTT	manual performance	Panbio COVID-19 Ag Rapid Test Device	410003	negative	no virus-specific band	n.I.	n.I.
March	Lateral flow test	V3_43	Rapid Test	ABBOTT	manual performance	Panbio COVID-19 Ag Rapid Test Device	410004	positive	stronger than control band	n.I.	n.I.
March	Lateral flow test	V3_43	Rapid Test	ABBOTT	manual performance	Panbio COVID-19 Ag Rapid Test Device	410005	negative	no virus-specific band	n.I.	n.I.
March	Lateral flow test	V3_89	Rapid Test	ABBOTT	manual performance	Panbio COVID-19 Ag Rapid Test Device	410001	positive	much weaker than control band	n.I.	n.I.
March	Lateral flow test	V3_89	Rapid Test	ABBOTT	manual performance	Panbio COVID-19 Ag Rapid Test Device	410002	negative	no virus-specific band	n.I.	n.I.
March	Lateral flow test	V3_89	Rapid Test	ABBOTT	manual performance	Panbio COVID-19 Ag Rapid Test Device	410003	negative	no virus-specific band	n.I.	n.I.
March	Lateral flow test	V3_89	Rapid Test	ABBOTT	manual performance	Panbio COVID-19 Ag Rapid Test Device	410004	positive	weaker than control band	n.I.	n.I.
March	Lateral flow test	V3_89	Rapid Test	ABBOTT	manual performance	Panbio COVID-19 Ag Rapid Test Device	410005	negative	no virus-specific band	n.I.	n.I.
March	Lateral flow test	V3_90	Rapid Test	ABBOTT		Panbio COVID-19 Ag Rapid Test Device	410001	negative	no virus-specific band	n.I.	n.I.
March	Lateral flow test	V3_90	Rapid Test	ABBOTT		Panbio COVID-19 Ag Rapid Test Device	410002	negative	no virus-specific band	n.I.	n.I.
March	Lateral flow test	V3_90	Rapid Test	ABBOTT		Panbio COVID-19 Ag Rapid Test Device	410003	negative	no virus-specific band	n.I.	n.I.
March	Lateral flow test	V3_90	Rapid Test	ABBOTT		Panbio COVID-19 Ag Rapid Test Device	410004	positive	weaker than control band	n.I.	n.I.
March	Lateral flow test	V3_90	Rapid Test	ABBOTT		Panbio COVID-19 Ag Rapid Test Device	410005	negative	no virus-specific band	n.I.	n.I.
March	Lateral flow test	V3_91	Rapid Test	ABBOTT		Panbio COVID-19 Ag Rapid Test Device	410001	positive	virus-specific band just visible	n.I.	n.I.
March	Lateral flow test	V3_91	Rapid Test	ABBOTT		Panbio COVID-19 Ag Rapid Test Device	410002	negative	no virus-specific band	n.I.	n.I.
March	Lateral flow test	V3_91	Rapid Test	ABBOTT		Panbio COVID-19 Ag Rapid Test Device	410003	negative	no virus-specific band	n.I.	n.I.
March	Lateral flow test	V3_91	Rapid Test	ABBOTT		Panbio COVID-19 Ag Rapid Test Device	410004	positive	weaker than control band	n.I.	n.I.
March	Lateral flow test	V3_91	Rapid Test	ABBOTT		Panbio COVID-19 Ag Rapid Test Device	410005	negative	no virus-specific band	n.I.	n.I.
March	Lateral flow test	V3_7	Rapid Test	ABBOTT		Panbio COVID-19 Ag Rapid Test Device	410001	positive	virus-specific band just visible	n.I.	n.I.
March	Lateral flow test	V3_7	Rapid Test	ABBOTT		Panbio COVID-19 Ag Rapid Test Device	410002	negative	n.I.	n.I.	n.I.
March	Lateral flow test	V3_7	Rapid Test	ABBOTT		Panbio COVID-19 Ag Rapid Test Device	410003	negative	n.I.	n.I.	n.I.
March	Lateral flow test	V3_7	Rapid Test	ABBOTT		Panbio COVID-19 Ag Rapid Test Device	410004	positive	weaker than control band	n.I.	n.I.
March	Lateral flow test	V3_7	Rapid Test	ABBOTT		Panbio COVID-19 Ag Rapid Test Device	410005	negative	n.I.	n.I.	n.I.
March	Lateral flow test	V3_92	Rapid Test	ABBOTT		Panbio COVID-19 Ag Rapid Test Device	410001	positive	much weaker than control band	n.I.	n.I.
March	Lateral flow test	V3_92	Rapid Test	ABBOTT		Panbio COVID-19 Ag Rapid Test Device	410002	negative	no virus-specific band	n.I.	n.I.
March	Lateral flow test	V3_92	Rapid Test	ABBOTT		Panbio COVID-19 Ag Rapid Test Device	410003	negative	no virus-specific band	n.I.	n.I.
March	Lateral flow test	V3_92	Rapid Test	ABBOTT		Panbio COVID-19 Ag Rapid Test Device	410004	positive	weaker than control band	n.I.	n.I.
March	Lateral flow test	V3_92	Rapid Test	ABBOTT		Panbio COVID-19 Ag Rapid Test Device	410005	negative	no virus-specific band	n.I.	n.I.
March	Lateral flow test	V3_93	Rapid Test	ABBOTT		Panbio COVID-19 Ag Rapid Test Device	410001	positive	virus-specific band just visible	n.I.	n.I.
March	Lateral flow test	V3_93	Rapid Test	ABBOTT		Panbio COVID-19 Ag Rapid Test Device	410002	negative	no virus-specific band	n.I.	n.I.
March	Lateral flow test	V3_93	Rapid Test	ABBOTT		Panbio COVID-19 Ag Rapid Test Device	410003	negative	no virus-specific band	n.I.	n.I.
March	Lateral flow test	V3_93	Rapid Test	ABBOTT		Panbio COVID-19 Ag Rapid Test Device	410004	positive	weaker than control band	n.I.	n.I.
March	Lateral flow test	V3_93	Rapid Test	ABBOTT		Panbio COVID-19 Ag Rapid Test Device	410005	negative	no virus-specific band	n.I.	n.I.
March	Lateral flow test	V3_94	Rapid Test	ABBOTT	manual performance	Panbio COVID-19 Ag Rapid Test Device	410001	positive	much weaker than control band	n.I.	n.I.
March	Lateral flow test	V3_94	Rapid Test	ABBOTT	manual performance	Panbio COVID-19 Ag Rapid Test Device	410002	negative	no virus-specific band	n.I.	n.I.
March	Lateral flow test	V3_94	Rapid Test	ABBOTT	manual performance	Panbio COVID-19 Ag Rapid Test Device	410003	negative	no virus-specific band	n.I.	n.I.
March	Lateral flow test	V3_94	Rapid Test	ABBOTT	manual performance	Panbio COVID-19 Ag Rapid Test Device	410004	positive	same strength as control band	n.I.	n.I.
March	Lateral flow test	V3_94	Rapid Test	ABBOTT	manual performance	Panbio COVID-19 Ag Rapid Test Device	410005	positive	virus-specific band just visible	n.I.	n.I.
March	Lateral flow test	V3_95	Rapid Test	ABBOTT		Panbio COVID-19 Ag Rapid Test Device	410001	positive	virus-specific band just visible	n.I.	n.I.
March	Lateral flow test	V3_95	Rapid Test	ABBOTT		Panbio COVID-19 Ag Rapid Test Device	410002	negative	n.I.	n.I.	n.I.
March	Lateral flow test	V3_95	Rapid Test	ABBOTT		Panbio COVID-19 Ag Rapid Test Device	410003	negative	n.I.	n.I.	n.I.
March	Lateral flow test	V3_95	Rapid Test	ABBOTT		Panbio COVID-19 Ag Rapid Test Device	410004	positive	weaker than control band	n.I.	n.I.
March	Lateral flow test	V3_95	Rapid Test	ABBOTT		Panbio COVID-19 Ag Rapid Test Device	410005	negative	n.I.	n.I.	n.I.
March	Lateral flow test	V3_96	Rapid Test	ABBOTT	manual performance	Panbio COVID-19 Ag Rapid Test Device	410001	positive	weaker than control band	n.I.	n.I.
March	Lateral flow test	V3_96	Rapid Test	ABBOTT	manual performance	Panbio COVID-19 Ag Rapid Test Device	410002	negative	no virus-specific band	n.I.	n.I.
March	Lateral flow test	V3_96	Rapid Test	ABBOTT	manual performance	Panbio COVID-19 Ag Rapid Test Device	410003	negative	no virus-specific band	n.I.	n.I.
March	Lateral flow test	V3_96	Rapid Test	ABBOTT	manual performance	Panbio COVID-19 Ag Rapid Test Device	410004	positive	same strength as control band	n.I.	n.I.
March	Lateral flow test	V3_96	Rapid Test	ABBOTT	manual performance	Panbio COVID-19 Ag Rapid Test Device	410005	negative	no virus-specific band	n.I.	n.I.
March	Lateral flow test	V3_97	Rapid Test	ABBOTT	manual performance	Panbio COVID-19 Ag Rapid Test Device	410001	positive	virus-specific band just visible	n.I.	n.I.
March	Lateral flow test	V3_97	Rapid Test	ABBOTT	manual performance	Panbio COVID-19 Ag Rapid Test Device	410002	negative	no virus-specific band	n.I.	n.I.
March	Lateral flow test	V3_97	Rapid Test	ABBOTT	manual performance	Panbio COVID-19 Ag Rapid Test Device	410003	negative	no virus-specific band	n.I.	n.I.
March	Lateral flow test	V3_97	Rapid Test	ABBOTT	manual performance	Panbio COVID-19 Ag Rapid Test Device	410004	positive	weaker than control band	n.I.	n.I.
March	Lateral flow test	V3_97	Rapid Test	ABBOTT	manual performance	Panbio COVID-19 Ag Rapid Test Device	410005	negative	no virus-specific band	n.I.	n.I.
March	Lateral flow test	V3_98	Rapid Test	ABBOTT		Panbio COVID-19 Ag Rapid Test Device	410001	positive	much weaker than control band	n.I.	n.I.
March	Lateral flow test	V3_98	Rapid Test	ABBOTT		Panbio COVID-19 Ag Rapid Test Device	410002	negative	no virus-specific band	n.I.	n.I.
March	Lateral flow test	V3_98	Rapid Test	ABBOTT		Panbio COVID-19 Ag Rapid Test Device	410003	negative	no virus-specific band	n.I.	n.I.
March	Lateral flow test	V3_98	Rapid Test	ABBOTT		Panbio COVID-19 Ag Rapid Test Device	410004	positive	same strength as control band	n.I.	n.I.
March	Lateral flow test	V3_98	Rapid Test	ABBOTT		Panbio COVID-19 Ag Rapid Test Device	410005	negative	no virus-specific band	n.I.	n.I.
March	Lateral flow test	V3_99	Rapid Test	ABBOTT		Panbio COVID-19 Ag Rapid Test Device	410001	positive	virus-specific band just visible	n.I.	n.I.
March	Lateral flow test	V3_99	Rapid Test	ABBOTT		Panbio COVID-19 Ag Rapid Test Device	410002	negative	n.I.	n.I.	n.I.
March	Lateral flow test	V3_99	Rapid Test	ABBOTT		Panbio COVID-19 Ag Rapid Test Device	410003	negative	n.I.	n.I.	n.I.
March	Lateral flow test	V3_99	Rapid Test	ABBOTT		Panbio COVID-19 Ag Rapid Test Device	410004	positive	same strength as control band	n.I.	n.I.
March	Lateral flow test	V3_99	Rapid Test	ABBOTT		Panbio COVID-19 Ag Rapid Test Device	410005	negative	n.I.	n.I.	n.I.
March	Lateral flow test	V3_100	Rapid Test	ABBOTT	manual performance	Panbio COVID-19 Ag Rapid Test Device	410001	positive	virus-specific band just visible	n.I.	n.I.
March	Lateral flow test	V3_100	Rapid Test	ABBOTT	manual performance	Panbio COVID-19 Ag Rapid Test Device	410002	negative	no virus-specific band	n.I.	n.I.
March	Lateral flow test	V3_100	Rapid Test	ABBOTT	manual performance	Panbio COVID-19 Ag Rapid Test Device	410003	negative	no virus-specific band	n.I.	n.I.
March	Lateral flow test	V3_100	Rapid Test	ABBOTT	manual performance	Panbio COVID-19 Ag Rapid Test Device	410004	positive	weaker than control band	n.I.	n.I.
March	Lateral flow test	V3_100	Rapid Test	ABBOTT	manual performance	Panbio COVID-19 Ag Rapid Test Device	410005	negative	no virus-specific band	n.I.	n.I.
March	Lateral flow test	V3_50	Rapid Test	ABBOTT		Panbio COVID-19 Ag Rapid Test Device	410001	positive	virus-specific band just visible	n.I.	n.I.
March	Lateral flow test	V3_50	Rapid Test	ABBOTT		Panbio COVID-19 Ag Rapid Test Device	410002	negative	n.I.	n.I.	n.I.
March	Lateral flow test	V3_50	Rapid Test	ABBOTT		Panbio COVID-19 Ag Rapid Test Device	410003	negative	n.I.	n.I.	n.I.
March	Lateral flow test	V3_50	Rapid Test	ABBOTT		Panbio COVID-19 Ag Rapid Test Device	410004	positive	weaker than control band	n.I.	n.I.
March	Lateral flow test	V3_50	Rapid Test	ABBOTT		Panbio COVID-19 Ag Rapid Test Device	410005	negative	n.I.	n.I.	n.I.
March	Lateral flow test	V3_101	Rapid Test	ABBOTT	manual performance	Panbio COVID-19 Ag Rapid Test Device	410001	positive	virus-specific band just visible	n.I.	n.I.
March	Lateral flow test	V3_101	Rapid Test	ABBOTT	manual performance	Panbio COVID-19 Ag Rapid Test Device	410002	negative	n.I.	n.I.	n.I.
March	Lateral flow test	V3_101	Rapid Test	ABBOTT	manual performance	Panbio COVID-19 Ag Rapid Test Device	410003	negative	n.I.	n.I.	n.I.
March	Lateral flow test	V3_101	Rapid Test	ABBOTT	manual performance	Panbio COVID-19 Ag Rapid Test Device	410004	positive	weaker than control band	n.I.	n.I.
March	Lateral flow test	V3_101	Rapid Test	ABBOTT	manual performance	Panbio COVID-19 Ag Rapid Test Device	410005	negative	n.I.	n.I.	n.I.
March	Lateral flow test	V3_102	Rapid Test	ABBOTT	manual performance	Panbio COVID-19 Ag Rapid Test Device	410001	positive	virus-specific band just visible	n.I.	n.I.
March	Lateral flow test	V3_102	Rapid Test	ABBOTT	manual performance	Panbio COVID-19 Ag Rapid Test Device	410002	negative	n.I.	n.I.	n.I.
March	Lateral flow test	V3_102	Rapid Test	ABBOTT	manual performance	Panbio COVID-19 Ag Rapid Test Device	410003	negative	n.I.	n.I.	n.I.
March	Lateral flow test	V3_102	Rapid Test	ABBOTT	manual performance	Panbio COVID-19 Ag Rapid Test Device	410004	positive	weaker than control band	n.I.	n.I.
March	Lateral flow test	V3_102	Rapid Test	ABBOTT	manual performance	Panbio COVID-19 Ag Rapid Test Device	410005	negative	n.I.	n.I.	n.I.
March	Lateral flow test	V3_103	Rapid Test	ABBOTT	manual performance	Panbio COVID-19 Ag Rapid Test Device	410001	negative	no virus-specific band	n.I.	n.I.
March	Lateral flow test	V3_103	Rapid Test	ABBOTT	manual performance	Panbio COVID-19 Ag Rapid Test Device	410002	negative	no virus-specific band	n.I.	n.I.
March	Lateral flow test	V3_103	Rapid Test	ABBOTT	manual performance	Panbio COVID-19 Ag Rapid Test Device	410003	negative	no virus-specific band	n.I.	n.I.
March	Lateral flow test	V3_103	Rapid Test	ABBOTT	manual performance	Panbio COVID-19 Ag Rapid Test Device	410004	positive	weaker than control band	n.I.	n.I.
March	Lateral flow test	V3_103	Rapid Test	ABBOTT	manual performance	Panbio COVID-19 Ag Rapid Test Device	410005	negative	no virus-specific band	n.I.	n.I.
March	Lateral flow test	V3_104	Rapid Test	ABBOTT		Panbio COVID-19 Ag Rapid Test Device	410001	positive	weaker than control band	n.I.	n.I.
March	Lateral flow test	V3_104	Rapid Test	ABBOTT		Panbio COVID-19 Ag Rapid Test Device	410002	negative	no virus-specific band	n.I.	n.I.
March	Lateral flow test	V3_104	Rapid Test	ABBOTT		Panbio COVID-19 Ag Rapid Test Device	410003	negative	no virus-specific band	n.I.	n.I.
March	Lateral flow test	V3_104	Rapid Test	ABBOTT		Panbio COVID-19 Ag Rapid Test Device	410004	positive	same strength as control band	n.I.	n.I.
March	Lateral flow test	V3_104	Rapid Test	ABBOTT		Panbio COVID-19 Ag Rapid Test Device	410005	negative	no virus-specific band	n.I.	n.I.
March	Lateral flow test	V3_56	Rapid Test	ABBOTT	manual performance	Panbio COVID-19 Ag Rapid Test Device	410001	positive	virus-specific band just visible	n.I.	n.I.
March	Lateral flow test	V3_56	Rapid Test	ABBOTT	manual performance	Panbio COVID-19 Ag Rapid Test Device	410002	negative	no virus-specific band	n.I.	n.I.
March	Lateral flow test	V3_56	Rapid Test	ABBOTT	manual performance	Panbio COVID-19 Ag Rapid Test Device	410003	negative	no virus-specific band	n.I.	n.I.
March	Lateral flow test	V3_56	Rapid Test	ABBOTT	manual performance	Panbio COVID-19 Ag Rapid Test Device	410004	positive	weaker than control band	n.I.	n.I.
March	Lateral flow test	V3_56	Rapid Test	ABBOTT	manual performance	Panbio COVID-19 Ag Rapid Test Device	410005	negative	no virus-specific band	n.I.	n.I.
March	Lateral flow test	V3_105	Rapid Test	ABBOTT		Panbio COVID-19 Ag Rapid Test Device	410001	positive	virus-specific band just visible	n.I.	n.I.
March	Lateral flow test	V3_105	Rapid Test	ABBOTT		Panbio COVID-19 Ag Rapid Test Device	410002	negative	no virus-specific band	n.I.	n.I.
March	Lateral flow test	V3_105	Rapid Test	ABBOTT		Panbio COVID-19 Ag Rapid Test Device	410003	negative	no virus-specific band	n.I.	n.I.
March	Lateral flow test	V3_105	Rapid Test	ABBOTT		Panbio COVID-19 Ag Rapid Test Device	410004	positive	same strength as control band	n.I.	n.I.
March	Lateral flow test	V3_105	Rapid Test	ABBOTT		Panbio COVID-19 Ag Rapid Test Device	410005	negative	no virus-specific band	n.I.	n.I.
March	Lateral flow test	V3_106	Rapid Test	ABBOTT	manual performance	Panbio COVID-19 Ag Rapid Test Device	410001	positive	virus-specific band just visible	n.I.	n.I.
March	Lateral flow test	V3_106	Rapid Test	ABBOTT	manual performance	Panbio COVID-19 Ag Rapid Test Device	410002	negative	no virus-specific band	n.I.	n.I.
March	Lateral flow test	V3_106	Rapid Test	ABBOTT	manual performance	Panbio COVID-19 Ag Rapid Test Device	410003	negative	no virus-specific band	n.I.	n.I.
March	Lateral flow test	V3_106	Rapid Test	ABBOTT	manual performance	Panbio COVID-19 Ag Rapid Test Device	410004	positive	weaker than control band	n.I.	n.I.
March	Lateral flow test	V3_106	Rapid Test	ABBOTT	manual performance	Panbio COVID-19 Ag Rapid Test Device	410005	negative	no virus-specific band	n.I.	n.I.
March	Lateral flow test	V3_107	Rapid Test	ABBOTT		Panbio COVID-19 Ag Rapid Test Device	410001	positive	n.I.	n.I.	n.I.
March	Lateral flow test	V3_107	Rapid Test	ABBOTT		Panbio COVID-19 Ag Rapid Test Device	410002	negative	n.I.	n.I.	n.I.
March	Lateral flow test	V3_107	Rapid Test	ABBOTT		Panbio COVID-19 Ag Rapid Test Device	410003	negative	n.I.	n.I.	n.I.
March	Lateral flow test	V3_107	Rapid Test	ABBOTT		Panbio COVID-19 Ag Rapid Test Device	410004	positive	n.I.	n.I.	n.I.
March	Lateral flow test	V3_107	Rapid Test	ABBOTT		Panbio COVID-19 Ag Rapid Test Device	410005	positive	n.I.	n.I.	n.I.
March	Lateral flow test	V3_21	Rapid Test	ABBOTT		Panbio COVID-19 Ag Rapid Test Device	410001	positive	virus-specific band just visible	n.I.	n.I.
March	Lateral flow test	V3_21	Rapid Test	ABBOTT		Panbio COVID-19 Ag Rapid Test Device	410002	negative	no virus-specific band	n.I.	n.I.
March	Lateral flow test	V3_21	Rapid Test	ABBOTT		Panbio COVID-19 Ag Rapid Test Device	410003	negative	no virus-specific band	n.I.	n.I.
March	Lateral flow test	V3_21	Rapid Test	ABBOTT		Panbio COVID-19 Ag Rapid Test Device	410004	positive	weaker than control band	n.I.	n.I.
March	Lateral flow test	V3_21	Rapid Test	ABBOTT		Panbio COVID-19 Ag Rapid Test Device	410005	negative	no virus-specific band	n.I.	n.I.
March	Lateral flow test	V3_108	Rapid Test	ABBOTT		Panbio COVID-19 Ag Rapid Test Device	410001	positive	virus-specific band just visible	n.I.	n.I.
March	Lateral flow test	V3_108	Rapid Test	ABBOTT		Panbio COVID-19 Ag Rapid Test Device	410002	negative	no virus-specific band	n.I.	n.I.
March	Lateral flow test	V3_108	Rapid Test	ABBOTT		Panbio COVID-19 Ag Rapid Test Device	410003	negative	no virus-specific band	n.I.	n.I.
March	Lateral flow test	V3_108	Rapid Test	ABBOTT		Panbio COVID-19 Ag Rapid Test Device	410004	positive	weaker than control band	n.I.	n.I.
March	Lateral flow test	V3_108	Rapid Test	ABBOTT		Panbio COVID-19 Ag Rapid Test Device	410005	negative	no virus-specific band	n.I.	n.I.
March	Lateral flow test	V3_109	Rapid Test	ABBOTT		Panbio COVID-19 Ag Rapid Test Device	410001	positive	same strength as control band	n.I.	n.I.
March	Lateral flow test	V3_109	Rapid Test	ABBOTT		Panbio COVID-19 Ag Rapid Test Device	410002	negative	no virus-specific band	n.I.	n.I.
March	Lateral flow test	V3_109	Rapid Test	ABBOTT		Panbio COVID-19 Ag Rapid Test Device	410003	negative	no virus-specific band	n.I.	n.I.
March	Lateral flow test	V3_109	Rapid Test	ABBOTT		Panbio COVID-19 Ag Rapid Test Device	410004	positive	stronger than control band	n.I.	n.I.
March	Lateral flow test	V3_109	Rapid Test	ABBOTT		Panbio COVID-19 Ag Rapid Test Device	410005	positive	much weaker than control band	n.I.	n.I.
March	Lateral flow test	V3_110	Rapid Test	ABBOTT		Panbio COVID-19 Ag Rapid Test Device	410001	positive	weaker than control band	n.I.	n.I.
March	Lateral flow test	V3_110	Rapid Test	ABBOTT		Panbio COVID-19 Ag Rapid Test Device	410002	negative	no virus-specific band	n.I.	n.I.
March	Lateral flow test	V3_110	Rapid Test	ABBOTT		Panbio COVID-19 Ag Rapid Test Device	410003	negative	no virus-specific band	n.I.	n.I.
March	Lateral flow test	V3_110	Rapid Test	ABBOTT		Panbio COVID-19 Ag Rapid Test Device	410004	positive	stronger than control band	n.I.	n.I.
March	Lateral flow test	V3_110	Rapid Test	ABBOTT		Panbio COVID-19 Ag Rapid Test Device	410005	negative	no virus-specific band	n.I.	n.I.
March	Lateral flow test	V3_111	Rapid Test	ABBOTT		Panbio COVID-19 Ag Rapid Test Device	410001	positive	much weaker than control band	n.I.	n.I.
March	Lateral flow test	V3_111	Rapid Test	ABBOTT		Panbio COVID-19 Ag Rapid Test Device	410002	negative	no virus-specific band	n.I.	n.I.
March	Lateral flow test	V3_111	Rapid Test	ABBOTT		Panbio COVID-19 Ag Rapid Test Device	410003	negative	no virus-specific band	n.I.	n.I.
March	Lateral flow test	V3_111	Rapid Test	ABBOTT		Panbio COVID-19 Ag Rapid Test Device	410004	positive	same strength as control band	n.I.	n.I.
March	Lateral flow test	V3_111	Rapid Test	ABBOTT		Panbio COVID-19 Ag Rapid Test Device	410005	negative	no virus-specific band	n.I.	n.I.
March	Lateral flow test	V3_112	Rapid Test	ABBOTT		Panbio COVID-19 Ag Rapid Test Device	410001	negative	n.I.	n.I.	n.I.
March	Lateral flow test	V3_112	Rapid Test	ABBOTT		Panbio COVID-19 Ag Rapid Test Device	410002	negative	n.I.	n.I.	n.I.
March	Lateral flow test	V3_112	Rapid Test	ABBOTT		Panbio COVID-19 Ag Rapid Test Device	410003	negative	n.I.	n.I.	n.I.
March	Lateral flow test	V3_112	Rapid Test	ABBOTT		Panbio COVID-19 Ag Rapid Test Device	410004	positive	n.I.	n.I.	n.I.
March	Lateral flow test	V3_112	Rapid Test	ABBOTT		Panbio COVID-19 Ag Rapid Test Device	410005	negative	n.I.	n.I.	n.I.
March	Lateral flow test	V3_113	Rapid Test	ABBOTT	Abbott: other devices	Panbio COVID-19 Ag Rapid Test Device	410001	positive	weaker than control band	n.I.	n.I.
March	Lateral flow test	V3_113	Rapid Test	ABBOTT	Abbott: other devices	Panbio COVID-19 Ag Rapid Test Device	410002	negative	no virus-specific band	n.I.	n.I.
March	Lateral flow test	V3_113	Rapid Test	ABBOTT	Abbott: other devices	Panbio COVID-19 Ag Rapid Test Device	410003	negative	no virus-specific band	n.I.	n.I.
March	Lateral flow test	V3_113	Rapid Test	ABBOTT	Abbott: other devices	Panbio COVID-19 Ag Rapid Test Device	410004	positive	same strength as control band	n.I.	n.I.
March	Lateral flow test	V3_113	Rapid Test	ABBOTT	Abbott: other devices	Panbio COVID-19 Ag Rapid Test Device	410005	negative	no virus-specific band	n.I.	n.I.
March	Lateral flow test	V3_26	Rapid Test	ABBOTT	manual performance	Panbio COVID-19 Ag Rapid Test Device	410001	positive	virus-specific band just visible	n.I.	n.I.
March	Lateral flow test	V3_26	Rapid Test	ABBOTT	manual performance	Panbio COVID-19 Ag Rapid Test Device	410002	negative	no virus-specific band	n.I.	n.I.
March	Lateral flow test	V3_26	Rapid Test	ABBOTT	manual performance	Panbio COVID-19 Ag Rapid Test Device	410003	negative	no virus-specific band	n.I.	n.I.
March	Lateral flow test	V3_26	Rapid Test	ABBOTT	manual performance	Panbio COVID-19 Ag Rapid Test Device	410004	positive	weaker than control band	n.I.	n.I.
March	Lateral flow test	V3_26	Rapid Test	ABBOTT	manual performance	Panbio COVID-19 Ag Rapid Test Device	410005	negative	no virus-specific band	n.I.	n.I.
March	Lateral flow test	V3_114	Rapid Test	ABBOTT		Panbio COVID-19 Ag Rapid Test Device	410001	positive	virus-specific band just visible	n.I.	n.I.
March	Lateral flow test	V3_114	Rapid Test	ABBOTT		Panbio COVID-19 Ag Rapid Test Device	410002	negative	no virus-specific band	n.I.	n.I.
March	Lateral flow test	V3_114	Rapid Test	ABBOTT		Panbio COVID-19 Ag Rapid Test Device	410003	negative	no virus-specific band	n.I.	n.I.
March	Lateral flow test	V3_114	Rapid Test	ABBOTT		Panbio COVID-19 Ag Rapid Test Device	410004	positive	weaker than control band	n.I.	n.I.
March	Lateral flow test	V3_114	Rapid Test	ABBOTT		Panbio COVID-19 Ag Rapid Test Device	410005	negative	no virus-specific band	n.I.	n.I.
March	Lateral flow test	V3_115	Rapid Test	ABBOTT	manual performance	Panbio COVID-19 Ag Rapid Test Device	410001	negative	no virus-specific band	n.I.	n.I.
March	Lateral flow test	V3_115	Rapid Test	ABBOTT	manual performance	Panbio COVID-19 Ag Rapid Test Device	410002	negative	no virus-specific band	n.I.	n.I.
March	Lateral flow test	V3_115	Rapid Test	ABBOTT	manual performance	Panbio COVID-19 Ag Rapid Test Device	410003	negative	no virus-specific band	n.I.	n.I.
March	Lateral flow test	V3_115	Rapid Test	ABBOTT	manual performance	Panbio COVID-19 Ag Rapid Test Device	410004	positive	much weaker than control band	n.I.	n.I.
March	Lateral flow test	V3_115	Rapid Test	ABBOTT	manual performance	Panbio COVID-19 Ag Rapid Test Device	410005	negative	no virus-specific band	n.I.	n.I.
March	Lateral flow test	V3_116	Rapid Test	ABBOTT		Panbio COVID-19 Ag Rapid Test Device	410001	negative	no virus-specific band	n.I.	n.I.
March	Lateral flow test	V3_116	Rapid Test	ABBOTT		Panbio COVID-19 Ag Rapid Test Device	410002	negative	no virus-specific band	n.I.	n.I.
March	Lateral flow test	V3_116	Rapid Test	ABBOTT		Panbio COVID-19 Ag Rapid Test Device	410003	negative	no virus-specific band	n.I.	n.I.
March	Lateral flow test	V3_116	Rapid Test	ABBOTT		Panbio COVID-19 Ag Rapid Test Device	410004	positive	weaker than control band	n.I.	n.I.
March	Lateral flow test	V3_116	Rapid Test	ABBOTT		Panbio COVID-19 Ag Rapid Test Device	410005	negative	no virus-specific band	n.I.	n.I.
March	Lateral flow test	V3_117	Rapid Test	ABBOTT	manual performance	Panbio COVID-19 Ag Rapid Test Device	410001	positive	much weaker than control band	n.I.	n.I.
March	Lateral flow test	V3_117	Rapid Test	ABBOTT	manual performance	Panbio COVID-19 Ag Rapid Test Device	410002	negative	no virus-specific band	n.I.	n.I.
March	Lateral flow test	V3_117	Rapid Test	ABBOTT	manual performance	Panbio COVID-19 Ag Rapid Test Device	410003	negative	no virus-specific band	n.I.	n.I.
March	Lateral flow test	V3_117	Rapid Test	ABBOTT	manual performance	Panbio COVID-19 Ag Rapid Test Device	410004	positive	weaker than control band	n.I.	n.I.
March	Lateral flow test	V3_117	Rapid Test	ABBOTT	manual performance	Panbio COVID-19 Ag Rapid Test Device	410005	negative	no virus-specific band	n.I.	n.I.
March	Lateral flow test	V3_118	Rapid Test	ABBOTT		Panbio COVID-19 Ag Rapid Test Device	410001	positive	much weaker than control band	n.I.	n.I.
March	Lateral flow test	V3_118	Rapid Test	ABBOTT		Panbio COVID-19 Ag Rapid Test Device	410002	negative	no virus-specific band	n.I.	n.I.
March	Lateral flow test	V3_118	Rapid Test	ABBOTT		Panbio COVID-19 Ag Rapid Test Device	410003	negative	no virus-specific band	n.I.	n.I.
March	Lateral flow test	V3_118	Rapid Test	ABBOTT		Panbio COVID-19 Ag Rapid Test Device	410004	positive	same strength as control band	n.I.	n.I.
March	Lateral flow test	V3_118	Rapid Test	ABBOTT		Panbio COVID-19 Ag Rapid Test Device	410005	negative	no virus-specific band	n.I.	n.I.
March	Lateral flow test	V3_119	Rapid Test	ABBOTT		Panbio COVID-19 Ag Rapid Test Device	410001	positive	weaker than control band	n.I.	n.I.
March	Lateral flow test	V3_119	Rapid Test	ABBOTT		Panbio COVID-19 Ag Rapid Test Device	410002	negative	n.I.	n.I.	n.I.
March	Lateral flow test	V3_119	Rapid Test	ABBOTT		Panbio COVID-19 Ag Rapid Test Device	410003	negative	n.I.	n.I.	n.I.
March	Lateral flow test	V3_119	Rapid Test	ABBOTT		Panbio COVID-19 Ag Rapid Test Device	410004	positive	virus-specific band just visible	n.I.	n.I.
March	Lateral flow test	V3_119	Rapid Test	ABBOTT		Panbio COVID-19 Ag Rapid Test Device	410005	negative	n.I.	n.I.	n.I.
March	Lateral flow test	V3_120	Rapid Test	ABBOTT		Panbio COVID-19 Ag Rapid Test Device	410001	positive	virus-specific band just visible	n.I.	n.I.
March	Lateral flow test	V3_120	Rapid Test	ABBOTT		Panbio COVID-19 Ag Rapid Test Device	410002	negative	no virus-specific band	n.I.	n.I.
March	Lateral flow test	V3_120	Rapid Test	ABBOTT		Panbio COVID-19 Ag Rapid Test Device	410003	negative	no virus-specific band	n.I.	n.I.
March	Lateral flow test	V3_120	Rapid Test	ABBOTT		Panbio COVID-19 Ag Rapid Test Device	410004	positive	weaker than control band	n.I.	n.I.
March	Lateral flow test	V3_120	Rapid Test	ABBOTT		Panbio COVID-19 Ag Rapid Test Device	410005	negative	no virus-specific band	n.I.	n.I.
March	Lateral flow test	V3_121	Rapid Test	ACON BIOTECH		Flowflex SARS-CoV-2 Antigen Schnelltest	410001	positive	virus-specific band just visible	n.I.	n.I.
March	Lateral flow test	V3_121	Rapid Test	ACON BIOTECH		Flowflex SARS-CoV-2 Antigen Schnelltest	410002	negative	n.I.	n.I.	n.I.
March	Lateral flow test	V3_121	Rapid Test	ACON BIOTECH		Flowflex SARS-CoV-2 Antigen Schnelltest	410003	negative	n.I.	n.I.	n.I.
March	Lateral flow test	V3_121	Rapid Test	ACON BIOTECH		Flowflex SARS-CoV-2 Antigen Schnelltest	410004	positive	much weaker than control band	n.I.	n.I.
March	Lateral flow test	V3_121	Rapid Test	ACON BIOTECH		Flowflex SARS-CoV-2 Antigen Schnelltest	410005	negative	n.I.	n.I.	n.I.
March	Lateral flow test	V3_122	Rapid Test	ACRO BIOTECH	manual performance	COVID-19 and Influenza A+B Antigen Combo Rapid Test	410001	negative	no virus-specific band	n.I.	n.I.
March	Lateral flow test	V3_122	Rapid Test	ACRO BIOTECH	manual performance	COVID-19 and Influenza A+B Antigen Combo Rapid Test	410002	negative	no virus-specific band	n.I.	n.I.
March	Lateral flow test	V3_122	Rapid Test	ACRO BIOTECH	manual performance	COVID-19 and Influenza A+B Antigen Combo Rapid Test	410003	negative	no virus-specific band	n.I.	n.I.
March	Lateral flow test	V3_122	Rapid Test	ACRO BIOTECH	manual performance	COVID-19 and Influenza A+B Antigen Combo Rapid Test	410004	positive	much weaker than control band	n.I.	n.I.
March	Lateral flow test	V3_122	Rapid Test	ACRO BIOTECH	manual performance	COVID-19 and Influenza A+B Antigen Combo Rapid Test	410005	negative	no virus-specific band	n.I.	n.I.
March	Lateral flow test	V3_22	Rapid Test	ACRO BIOTECH	manual performance	COVID-19 and Influenza A+B Antigen Combo Rapid Test	410001	negative	virus-specific band just visible	n.I.	n.I.
March	Lateral flow test	V3_22	Rapid Test	ACRO BIOTECH	manual performance	COVID-19 and Influenza A+B Antigen Combo Rapid Test	410002	negative	no virus-specific band	n.I.	n.I.
March	Lateral flow test	V3_22	Rapid Test	ACRO BIOTECH	manual performance	COVID-19 and Influenza A+B Antigen Combo Rapid Test	410003	negative	no virus-specific band	n.I.	n.I.
March	Lateral flow test	V3_22	Rapid Test	ACRO BIOTECH	manual performance	COVID-19 and Influenza A+B Antigen Combo Rapid Test	410004	positive	stronger than control band	n.I.	n.I.
March	Lateral flow test	V3_22	Rapid Test	ACRO BIOTECH	manual performance	COVID-19 and Influenza A+B Antigen Combo Rapid Test	410005	negative	no virus-specific band	n.I.	n.I.
March	Lateral flow test	V3_123	Rapid Test	ACRO BIOTECH	manual performance	COVID-19 and Influenza A+B Antigen Combo Rapid Test	410001	positive	much weaker than control band	n.I.	n.I.
March	Lateral flow test	V3_123	Rapid Test	ACRO BIOTECH	manual performance	COVID-19 and Influenza A+B Antigen Combo Rapid Test	410002	negative	no virus-specific band	n.I.	n.I.
March	Lateral flow test	V3_123	Rapid Test	ACRO BIOTECH	manual performance	COVID-19 and Influenza A+B Antigen Combo Rapid Test	410003	negative	no virus-specific band	n.I.	n.I.
March	Lateral flow test	V3_123	Rapid Test	ACRO BIOTECH	manual performance	COVID-19 and Influenza A+B Antigen Combo Rapid Test	410004	positive	weaker than control band	n.I.	n.I.
March	Lateral flow test	V3_123	Rapid Test	ACRO BIOTECH	manual performance	COVID-19 and Influenza A+B Antigen Combo Rapid Test	410005	negative	no virus-specific band	n.I.	n.I.
March	Lateral flow test	V3_124	Rapid Test	AESKU DIAGNOSTICS		AESKU.Rapid SARS-CoV-2 Schnelltest	410001	negative	n.I.	n.I.	n.I.
March	Lateral flow test	V3_124	Rapid Test	AESKU DIAGNOSTICS		AESKU.Rapid SARS-CoV-2 Schnelltest	410002	negative	n.I.	n.I.	n.I.
March	Lateral flow test	V3_124	Rapid Test	AESKU DIAGNOSTICS		AESKU.Rapid SARS-CoV-2 Schnelltest	410003	negative	n.I.	n.I.	n.I.
March	Lateral flow test	V3_124	Rapid Test	AESKU DIAGNOSTICS		AESKU.Rapid SARS-CoV-2 Schnelltest	410004	positive	much weaker than control band	n.I.	n.I.
March	Lateral flow test	V3_124	Rapid Test	AESKU DIAGNOSTICS		AESKU.Rapid SARS-CoV-2 Schnelltest	410005	negative	n.I.	n.I.	n.I.
March	Lateral flow test	V3_125	Rapid Test	ALLTEST BIOTECH	manual performance	Beright COVID-19 Antigen Schnelltest	410001	positive	much weaker than control band	n.I.	n.I.
March	Lateral flow test	V3_125	Rapid Test	ALLTEST BIOTECH	manual performance	Beright COVID-19 Antigen Schnelltest	410002	negative	no virus-specific band	n.I.	n.I.
March	Lateral flow test	V3_125	Rapid Test	ALLTEST BIOTECH	manual performance	Beright COVID-19 Antigen Schnelltest	410003	negative	no virus-specific band	n.I.	n.I.
March	Lateral flow test	V3_125	Rapid Test	ALLTEST BIOTECH	manual performance	Beright COVID-19 Antigen Schnelltest	410004	positive	same strength as control band	n.I.	n.I.
March	Lateral flow test	V3_125	Rapid Test	ALLTEST BIOTECH	manual performance	Beright COVID-19 Antigen Schnelltest	410005	negative	no virus-specific band	n.I.	n.I.
March	Lateral flow test	V3_126	Rapid Test	AMEDA LABORDIAGNOSTIK	manual performance	AMP Rapid Test SARS-CoV-2 Ag	410001	negative	no virus-specific band	n.I.	n.I.
March	Lateral flow test	V3_126	Rapid Test	AMEDA LABORDIAGNOSTIK	manual performance	AMP Rapid Test SARS-CoV-2 Ag	410002	negative	no virus-specific band	n.I.	n.I.
March	Lateral flow test	V3_126	Rapid Test	AMEDA LABORDIAGNOSTIK	manual performance	AMP Rapid Test SARS-CoV-2 Ag	410003	negative	no virus-specific band	n.I.	n.I.
March	Lateral flow test	V3_126	Rapid Test	AMEDA LABORDIAGNOSTIK	manual performance	AMP Rapid Test SARS-CoV-2 Ag	410004	positive	weaker than control band	n.I.	n.I.
March	Lateral flow test	V3_126	Rapid Test	AMEDA LABORDIAGNOSTIK	manual performance	AMP Rapid Test SARS-CoV-2 Ag	410005	negative	no virus-specific band	n.I.	n.I.
March	Lateral flow test	V3_127	Rapid Test	AMEDA LABORDIAGNOSTIK		AMP Rapid Test SARS-CoV-2 Ag	410001	positive	much weaker than control band	n.I.	n.I.
March	Lateral flow test	V3_127	Rapid Test	AMEDA LABORDIAGNOSTIK		AMP Rapid Test SARS-CoV-2 Ag	410002	negative	n.I.	n.I.	n.I.
March	Lateral flow test	V3_127	Rapid Test	AMEDA LABORDIAGNOSTIK		AMP Rapid Test SARS-CoV-2 Ag	410003	negative	n.I.	n.I.	n.I.
March	Lateral flow test	V3_127	Rapid Test	AMEDA LABORDIAGNOSTIK		AMP Rapid Test SARS-CoV-2 Ag	410004	positive	weaker than control band	n.I.	n.I.
March	Lateral flow test	V3_127	Rapid Test	AMEDA LABORDIAGNOSTIK		AMP Rapid Test SARS-CoV-2 Ag	410005	negative	n.I.	n.I.	n.I.
March	Lateral flow test	V3_128	Rapid Test	AMEDA LABORDIAGNOSTIK	manual performance	AMP Rapid Test SARS-CoV-2 Ag	410001	positive	virus-specific band just visible	n.I.	n.I.
March	Lateral flow test	V3_128	Rapid Test	AMEDA LABORDIAGNOSTIK	manual performance	AMP Rapid Test SARS-CoV-2 Ag	410002	negative	no virus-specific band	n.I.	n.I.
March	Lateral flow test	V3_128	Rapid Test	AMEDA LABORDIAGNOSTIK	manual performance	AMP Rapid Test SARS-CoV-2 Ag	410003	negative	no virus-specific band	n.I.	n.I.
March	Lateral flow test	V3_128	Rapid Test	AMEDA LABORDIAGNOSTIK	manual performance	AMP Rapid Test SARS-CoV-2 Ag	410004	positive	weaker than control band	n.I.	n.I.
March	Lateral flow test	V3_128	Rapid Test	AMEDA LABORDIAGNOSTIK	manual performance	AMP Rapid Test SARS-CoV-2 Ag	410005	negative	no virus-specific band	n.I.	n.I.
March	Lateral flow test	V3_129	Rapid Test	BIONOTE	manual performance	NowCheck COVID-19 Antigen Test	410001	positive	virus-specific band just visible	n.I.	n.I.
March	Lateral flow test	V3_129	Rapid Test	BIONOTE	manual performance	NowCheck COVID-19 Antigen Test	410002	negative	no virus-specific band	n.I.	n.I.
March	Lateral flow test	V3_129	Rapid Test	BIONOTE	manual performance	NowCheck COVID-19 Antigen Test	410003	negative	no virus-specific band	n.I.	n.I.
March	Lateral flow test	V3_129	Rapid Test	BIONOTE	manual performance	NowCheck COVID-19 Antigen Test	410004	positive	weaker than control band	n.I.	n.I.
March	Lateral flow test	V3_129	Rapid Test	BIONOTE	manual performance	NowCheck COVID-19 Antigen Test	410005	negative	no virus-specific band	n.I.	n.I.
March	Lateral flow test	V3_130	Rapid Test	BIONOTE		NowCheck COVID-19 Antigen Test	410001	negative	no virus-specific band	n.I.	n.I.
March	Lateral flow test	V3_130	Rapid Test	BIONOTE		NowCheck COVID-19 Antigen Test	410002	negative	no virus-specific band	n.I.	n.I.
March	Lateral flow test	V3_130	Rapid Test	BIONOTE		NowCheck COVID-19 Antigen Test	410003	negative	no virus-specific band	n.I.	n.I.
March	Lateral flow test	V3_130	Rapid Test	BIONOTE		NowCheck COVID-19 Antigen Test	410004	positive	weaker than control band	n.I.	n.I.
March	Lateral flow test	V3_130	Rapid Test	BIONOTE		NowCheck COVID-19 Antigen Test	410005	negative	no virus-specific band	n.I.	n.I.
March	Lateral flow test	V3_131	Rapid Test	BIOSYNEX	manual performance	COVID-19 Ag BSS	410001	positive	virus-specific band just visible	n.I.	n.I.
March	Lateral flow test	V3_131	Rapid Test	BIOSYNEX	manual performance	COVID-19 Ag BSS	410002	negative	no virus-specific band	n.I.	n.I.
March	Lateral flow test	V3_131	Rapid Test	BIOSYNEX	manual performance	COVID-19 Ag BSS	410003	negative	no virus-specific band	n.I.	n.I.
March	Lateral flow test	V3_131	Rapid Test	BIOSYNEX	manual performance	COVID-19 Ag BSS	410004	positive	weaker than control band	n.I.	n.I.
March	Lateral flow test	V3_131	Rapid Test	BIOSYNEX	manual performance	COVID-19 Ag BSS	410005	negative	no virus-specific band	n.I.	n.I.
March	Lateral flow test	V3_132	Rapid Test	BIOTIME BIOTECHNOLOGY	other systems	INNOVA SARS-CoV-2 Qualitativer Antigen-Schnelltest	410001	negative	no virus-specific band	n.I.	n.I.
March	Lateral flow test	V3_132	Rapid Test	BIOTIME BIOTECHNOLOGY	other systems	INNOVA SARS-CoV-2 Qualitativer Antigen-Schnelltest	410002	negative	no virus-specific band	n.I.	n.I.
March	Lateral flow test	V3_132	Rapid Test	BIOTIME BIOTECHNOLOGY	other systems	INNOVA SARS-CoV-2 Qualitativer Antigen-Schnelltest	410003	negative	no virus-specific band	n.I.	n.I.
March	Lateral flow test	V3_132	Rapid Test	BIOTIME BIOTECHNOLOGY	other systems	INNOVA SARS-CoV-2 Qualitativer Antigen-Schnelltest	410004	negative	no virus-specific band	n.I.	n.I.
March	Lateral flow test	V3_132	Rapid Test	BIOTIME BIOTECHNOLOGY	other systems	INNOVA SARS-CoV-2 Qualitativer Antigen-Schnelltest	410005	negative	no virus-specific band	n.I.	n.I.
March	Lateral flow test	V3_133	Rapid Test	BODITECH	manual performance	AFIAS COVID-19 Ag	410001	positive	n.I.	n.I.	n.I.
March	Lateral flow test	V3_133	Rapid Test	BODITECH	manual performance	AFIAS COVID-19 Ag	410002	negative	n.I.	n.I.	n.I.
March	Lateral flow test	V3_133	Rapid Test	BODITECH	manual performance	AFIAS COVID-19 Ag	410003	negative	n.I.	n.I.	n.I.
March	Lateral flow test	V3_133	Rapid Test	BODITECH	manual performance	AFIAS COVID-19 Ag	410004	positive	n.I.	n.I.	n.I.
March	Lateral flow test	V3_133	Rapid Test	BODITECH	manual performance	AFIAS COVID-19 Ag	410005	negative	n.I.	n.I.	n.I.
March	Lateral flow test	V3_134	Rapid Test	BODITECH		AFIAS COVID-19 Ag	410001	positive	n.I.	n.I.	n.I.
March	Lateral flow test	V3_134	Rapid Test	BODITECH		AFIAS COVID-19 Ag	410002	negative	n.I.	n.I.	n.I.
March	Lateral flow test	V3_134	Rapid Test	BODITECH		AFIAS COVID-19 Ag	410003	negative	n.I.	n.I.	n.I.
March	Lateral flow test	V3_134	Rapid Test	BODITECH		AFIAS COVID-19 Ag	410004	positive	n.I.	n.I.	n.I.
March	Lateral flow test	V3_134	Rapid Test	BODITECH		AFIAS COVID-19 Ag	410005	positive	n.I.	n.I.	n.I.
March	Lateral flow test	V3_135	Rapid Test	BODITECH	other systems	AFIAS COVID-19 Ag	410001	positive	n.I.	n.I.	n.I.
March	Lateral flow test	V3_135	Rapid Test	BODITECH	other systems	AFIAS COVID-19 Ag	410002	negative	n.I.	n.I.	n.I.
March	Lateral flow test	V3_135	Rapid Test	BODITECH	other systems	AFIAS COVID-19 Ag	410003	negative	n.I.	n.I.	n.I.
March	Lateral flow test	V3_135	Rapid Test	BODITECH	other systems	AFIAS COVID-19 Ag	410004	positive	n.I.	n.I.	n.I.
March	Lateral flow test	V3_135	Rapid Test	BODITECH	other systems	AFIAS COVID-19 Ag	410005	positive	n.I.	n.I.	n.I.
March	Lateral flow test	V3_136	Rapid Test	BTNX		Rapid Response COVID-19 Antigen Rapid Test	410001	positive	virus-specific band just visible	n.I.	n.I.
March	Lateral flow test	V3_136	Rapid Test	BTNX		Rapid Response COVID-19 Antigen Rapid Test	410002	negative	no virus-specific band	n.I.	n.I.
March	Lateral flow test	V3_136	Rapid Test	BTNX		Rapid Response COVID-19 Antigen Rapid Test	410003	negative	no virus-specific band	n.I.	n.I.
March	Lateral flow test	V3_136	Rapid Test	BTNX		Rapid Response COVID-19 Antigen Rapid Test	410004	positive	weaker than control band	n.I.	n.I.
March	Lateral flow test	V3_136	Rapid Test	BTNX		Rapid Response COVID-19 Antigen Rapid Test	410005	negative	no virus-specific band	n.I.	n.I.
March	Lateral flow test	V3_137	Rapid Test	BTNX	manual performance	Rapid Response COVID-19 Antigen Rapid Test	410001	positive	virus-specific band just visible	n.I.	n.I.
March	Lateral flow test	V3_137	Rapid Test	BTNX	manual performance	Rapid Response COVID-19 Antigen Rapid Test	410002	negative	no virus-specific band	n.I.	n.I.
March	Lateral flow test	V3_137	Rapid Test	BTNX	manual performance	Rapid Response COVID-19 Antigen Rapid Test	410003	negative	no virus-specific band	n.I.	n.I.
March	Lateral flow test	V3_137	Rapid Test	BTNX	manual performance	Rapid Response COVID-19 Antigen Rapid Test	410004	positive	weaker than control band	n.I.	n.I.
March	Lateral flow test	V3_137	Rapid Test	BTNX	manual performance	Rapid Response COVID-19 Antigen Rapid Test	410005	negative	no virus-specific band	n.I.	n.I.
March	Lateral flow test	V3_138	Rapid Test	DIALAB		DIAQUICK COVID-19 Ag Cassette	410001	negative	n.I.	n.I.	n.I.
March	Lateral flow test	V3_138	Rapid Test	DIALAB		DIAQUICK COVID-19 Ag Cassette	410002	negative	n.I.	n.I.	n.I.
March	Lateral flow test	V3_138	Rapid Test	DIALAB		DIAQUICK COVID-19 Ag Cassette	410003	negative	n.I.	n.I.	n.I.
March	Lateral flow test	V3_138	Rapid Test	DIALAB		DIAQUICK COVID-19 Ag Cassette	410004	positive	n.I.	n.I.	n.I.
March	Lateral flow test	V3_138	Rapid Test	DIALAB		DIAQUICK COVID-19 Ag Cassette	410005	negative	n.I.	n.I.	n.I.
March	Lateral flow test	V3_139	Rapid Test	EUROBIO SCIENTIFIC		EBS SARS-CoV-2 Ag Rapid Test	410001	negative	no virus-specific band	n.I.	n.I.
March	Lateral flow test	V3_139	Rapid Test	EUROBIO SCIENTIFIC		EBS SARS-CoV-2 Ag Rapid Test	410002	negative	no virus-specific band	n.I.	n.I.
March	Lateral flow test	V3_139	Rapid Test	EUROBIO SCIENTIFIC		EBS SARS-CoV-2 Ag Rapid Test	410003	negative	no virus-specific band	n.I.	n.I.
March	Lateral flow test	V3_139	Rapid Test	EUROBIO SCIENTIFIC		EBS SARS-CoV-2 Ag Rapid Test	410004	positive	much weaker than control band	n.I.	n.I.
March	Lateral flow test	V3_139	Rapid Test	EUROBIO SCIENTIFIC		EBS SARS-CoV-2 Ag Rapid Test	410005	negative	no virus-specific band	n.I.	n.I.
March	Lateral flow test	V3_140	Rapid Test	GÜNTER KEUL	manual performance	Keul-o-test COVID-19 Antigen Schnelltestkassette	410001	positive	much weaker than control band	n.I.	n.I.
March	Lateral flow test	V3_140	Rapid Test	GÜNTER KEUL	manual performance	Keul-o-test COVID-19 Antigen Schnelltestkassette	410002	negative	no virus-specific band	n.I.	n.I.
March	Lateral flow test	V3_140	Rapid Test	GÜNTER KEUL	manual performance	Keul-o-test COVID-19 Antigen Schnelltestkassette	410003	negative	no virus-specific band	n.I.	n.I.
March	Lateral flow test	V3_140	Rapid Test	GÜNTER KEUL	manual performance	Keul-o-test COVID-19 Antigen Schnelltestkassette	410004	positive	weaker than control band	n.I.	n.I.
March	Lateral flow test	V3_140	Rapid Test	GÜNTER KEUL	manual performance	Keul-o-test COVID-19 Antigen Schnelltestkassette	410005	negative	no virus-specific band	n.I.	n.I.
March	Lateral flow test	V3_141	Rapid Test	HOTGEN BIOTECH	manual performance	Novel Coronavirus (2019-nCoV) Antigentest	410001	negative	no virus-specific band	n.I.	n.I.
March	Lateral flow test	V3_141	Rapid Test	HOTGEN BIOTECH	manual performance	Novel Coronavirus (2019-nCoV) Antigentest	410002	negative	no virus-specific band	n.I.	n.I.
March	Lateral flow test	V3_141	Rapid Test	HOTGEN BIOTECH	manual performance	Novel Coronavirus (2019-nCoV) Antigentest	410003	negative	no virus-specific band	n.I.	n.I.
March	Lateral flow test	V3_141	Rapid Test	HOTGEN BIOTECH	manual performance	Novel Coronavirus (2019-nCoV) Antigentest	410004	positive	weaker than control band	n.I.	n.I.
March	Lateral flow test	V3_141	Rapid Test	HOTGEN BIOTECH	manual performance	Novel Coronavirus (2019-nCoV) Antigentest	410005	negative	no virus-specific band	n.I.	n.I.
March	Lateral flow test	V3_142	Rapid Test	HOTGEN BIOTECH	manual performance	Novel Coronavirus (2019-nCoV) Antigentest	410001	negative	n.I.	n.I.	n.I.
March	Lateral flow test	V3_142	Rapid Test	HOTGEN BIOTECH	manual performance	Novel Coronavirus (2019-nCoV) Antigentest	410002	negative	n.I.	n.I.	n.I.
March	Lateral flow test	V3_142	Rapid Test	HOTGEN BIOTECH	manual performance	Novel Coronavirus (2019-nCoV) Antigentest	410003	negative	n.I.	n.I.	n.I.
March	Lateral flow test	V3_142	Rapid Test	HOTGEN BIOTECH	manual performance	Novel Coronavirus (2019-nCoV) Antigentest	410004	positive	n.I.	n.I.	n.I.
March	Lateral flow test	V3_142	Rapid Test	HOTGEN BIOTECH	manual performance	Novel Coronavirus (2019-nCoV) Antigentest	410005	negative	n.I.	n.I.	n.I.
March	Lateral flow test	V3_116	Rapid Test	HUMASIS		COVID-19 Ag Schnelltest	410001	negative	no virus-specific band	n.I.	n.I.
March	Lateral flow test	V3_116	Rapid Test	HUMASIS		COVID-19 Ag Schnelltest	410002	negative	no virus-specific band	n.I.	n.I.
March	Lateral flow test	V3_116	Rapid Test	HUMASIS		COVID-19 Ag Schnelltest	410003	negative	no virus-specific band	n.I.	n.I.
March	Lateral flow test	V3_116	Rapid Test	HUMASIS		COVID-19 Ag Schnelltest	410004	positive	weaker than control band	n.I.	n.I.
March	Lateral flow test	V3_116	Rapid Test	HUMASIS		COVID-19 Ag Schnelltest	410005	negative	no virus-specific band	n.I.	n.I.
March	Lateral flow test	V3_141	Rapid Test	JOINSTAR BIOMEDICAL TECHNOLOGY	manual performance	COVID-19 Antigen Schnelltest	410001	negative	no virus-specific band	n.I.	n.I.
March	Lateral flow test	V3_141	Rapid Test	JOINSTAR BIOMEDICAL TECHNOLOGY	manual performance	COVID-19 Antigen Schnelltest	410002	negative	no virus-specific band	n.I.	n.I.
March	Lateral flow test	V3_141	Rapid Test	JOINSTAR BIOMEDICAL TECHNOLOGY	manual performance	COVID-19 Antigen Schnelltest	410003	negative	no virus-specific band	n.I.	n.I.
March	Lateral flow test	V3_141	Rapid Test	JOINSTAR BIOMEDICAL TECHNOLOGY	manual performance	COVID-19 Antigen Schnelltest	410004	positive	much weaker than control band	n.I.	n.I.
March	Lateral flow test	V3_141	Rapid Test	JOINSTAR BIOMEDICAL TECHNOLOGY	manual performance	COVID-19 Antigen Schnelltest	410005	negative	no virus-specific band	n.I.	n.I.
March	Lateral flow test	V3_143	Rapid Test	JOINSTAR BIOMEDICAL TECHNOLOGY	other systems	COVID-19 Antigen Schnelltest	410001	negative	n.I.	n.I.	n.I.
March	Lateral flow test	V3_143	Rapid Test	JOINSTAR BIOMEDICAL TECHNOLOGY	other systems	COVID-19 Antigen Schnelltest	410002	negative	n.I.	n.I.	n.I.
March	Lateral flow test	V3_143	Rapid Test	JOINSTAR BIOMEDICAL TECHNOLOGY	other systems	COVID-19 Antigen Schnelltest	410003	negative	n.I.	n.I.	n.I.
March	Lateral flow test	V3_143	Rapid Test	JOINSTAR BIOMEDICAL TECHNOLOGY	other systems	COVID-19 Antigen Schnelltest	410004	negative	n.I.	n.I.	n.I.
March	Lateral flow test	V3_143	Rapid Test	JOINSTAR BIOMEDICAL TECHNOLOGY	other systems	COVID-19 Antigen Schnelltest	410005	negative	n.I.	n.I.	n.I.
March	Lateral flow test	V3_144	Rapid Test	LAIHE BIOTECH		LYHER Antigen-Testkit (COVID-19)	410001	positive	weaker than control band	n.I.	n.I.
March	Lateral flow test	V3_144	Rapid Test	LAIHE BIOTECH		LYHER Antigen-Testkit (COVID-19)	410002	negative	no virus-specific band	n.I.	n.I.
March	Lateral flow test	V3_144	Rapid Test	LAIHE BIOTECH		LYHER Antigen-Testkit (COVID-19)	410003	negative	no virus-specific band	n.I.	n.I.
March	Lateral flow test	V3_144	Rapid Test	LAIHE BIOTECH		LYHER Antigen-Testkit (COVID-19)	410004	positive	same strength as control band	n.I.	n.I.
March	Lateral flow test	V3_144	Rapid Test	LAIHE BIOTECH		LYHER Antigen-Testkit (COVID-19)	410005	negative	no virus-specific band	n.I.	n.I.
March	Lateral flow test	V3_145	Rapid Test	LAIHE BIOTECH		LYHER Antigen-Testkit (COVID-19)	410001	negative	no virus-specific band	n.I.	n.I.
March	Lateral flow test	V3_145	Rapid Test	LAIHE BIOTECH		LYHER Antigen-Testkit (COVID-19)	410002	negative	no virus-specific band	n.I.	n.I.
March	Lateral flow test	V3_145	Rapid Test	LAIHE BIOTECH		LYHER Antigen-Testkit (COVID-19)	410003	negative	no virus-specific band	n.I.	n.I.
March	Lateral flow test	V3_145	Rapid Test	LAIHE BIOTECH		LYHER Antigen-Testkit (COVID-19)	410004	positive	weaker than control band	n.I.	n.I.
March	Lateral flow test	V3_145	Rapid Test	LAIHE BIOTECH		LYHER Antigen-Testkit (COVID-19)	410005	negative	no virus-specific band	n.I.	n.I.
March	Lateral flow test	V3_146	Rapid Test	LAIHE BIOTECH	manual performance	LYHER Antigen-Testkit (COVID-19)	410001	positive	virus-specific band just visible	n.I.	n.I.
March	Lateral flow test	V3_146	Rapid Test	LAIHE BIOTECH	manual performance	LYHER Antigen-Testkit (COVID-19)	410002	negative	no virus-specific band	n.I.	n.I.
March	Lateral flow test	V3_146	Rapid Test	LAIHE BIOTECH	manual performance	LYHER Antigen-Testkit (COVID-19)	410003	negative	no virus-specific band	n.I.	n.I.
March	Lateral flow test	V3_146	Rapid Test	LAIHE BIOTECH	manual performance	LYHER Antigen-Testkit (COVID-19)	410004	positive	same strength as control band	n.I.	n.I.
March	Lateral flow test	V3_146	Rapid Test	LAIHE BIOTECH	manual performance	LYHER Antigen-Testkit (COVID-19)	410005	negative	no virus-specific band	n.I.	n.I.
March	Lateral flow test	V3_147	Rapid Test	LEPU MEDICAL TECHNOLOGY	manual performance	SARS-CoV-2 Antigen Schnelltest	410001	negative	no virus-specific band	n.I.	n.I.
March	Lateral flow test	V3_147	Rapid Test	LEPU MEDICAL TECHNOLOGY	manual performance	SARS-CoV-2 Antigen Schnelltest	410002	negative	no virus-specific band	n.I.	n.I.
March	Lateral flow test	V3_147	Rapid Test	LEPU MEDICAL TECHNOLOGY	manual performance	SARS-CoV-2 Antigen Schnelltest	410003	negative	no virus-specific band	n.I.	n.I.
March	Lateral flow test	V3_147	Rapid Test	LEPU MEDICAL TECHNOLOGY	manual performance	SARS-CoV-2 Antigen Schnelltest	410004	positive	virus-specific band just visible	n.I.	n.I.
March	Lateral flow test	V3_147	Rapid Test	LEPU MEDICAL TECHNOLOGY	manual performance	SARS-CoV-2 Antigen Schnelltest	410005	negative	no virus-specific band	n.I.	n.I.
March	Lateral flow test	V3_148	Rapid Test	LUMIRADX		LumiraDx SARS-CoV-2 Ag Test Strip Kit	410001	positive	same strength as control band	n.I.	n.I.
March	Lateral flow test	V3_148	Rapid Test	LUMIRADX		LumiraDx SARS-CoV-2 Ag Test Strip Kit	410002	negative	no virus-specific band	n.I.	n.I.
March	Lateral flow test	V3_148	Rapid Test	LUMIRADX		LumiraDx SARS-CoV-2 Ag Test Strip Kit	410003	negative	no virus-specific band	n.I.	n.I.
March	Lateral flow test	V3_148	Rapid Test	LUMIRADX		LumiraDx SARS-CoV-2 Ag Test Strip Kit	410004	positive	same strength as control band	n.I.	n.I.
March	Lateral flow test	V3_148	Rapid Test	LUMIRADX		LumiraDx SARS-CoV-2 Ag Test Strip Kit	410005	negative	no virus-specific band	n.I.	n.I.
March	Lateral flow test	V3_149	Rapid Test	LUMIRADX		LumiraDx SARS-CoV-2 Ag Test Strip Kit	410001	positive	virus-specific band just visible	n.I.	n.I.
March	Lateral flow test	V3_149	Rapid Test	LUMIRADX		LumiraDx SARS-CoV-2 Ag Test Strip Kit	410002	negative	no virus-specific band	n.I.	n.I.
March	Lateral flow test	V3_149	Rapid Test	LUMIRADX		LumiraDx SARS-CoV-2 Ag Test Strip Kit	410003	negative	no virus-specific band	n.I.	n.I.
March	Lateral flow test	V3_149	Rapid Test	LUMIRADX		LumiraDx SARS-CoV-2 Ag Test Strip Kit	410004	positive	weaker than control band	n.I.	n.I.
March	Lateral flow test	V3_149	Rapid Test	LUMIRADX		LumiraDx SARS-CoV-2 Ag Test Strip Kit	410005	negative	no virus-specific band	n.I.	n.I.
March	Lateral flow test	V3_149	Rapid Test	LUMIRADX		LumiraDx SARS-CoV-2 Ag Test Strip Kit	410001	positive	n.I.	n.I.	n.I.
March	Lateral flow test	V3_149	Rapid Test	LUMIRADX		LumiraDx SARS-CoV-2 Ag Test Strip Kit	410002	negative	n.I.	n.I.	n.I.
March	Lateral flow test	V3_149	Rapid Test	LUMIRADX		LumiraDx SARS-CoV-2 Ag Test Strip Kit	410003	negative	n.I.	n.I.	n.I.
March	Lateral flow test	V3_149	Rapid Test	LUMIRADX		LumiraDx SARS-CoV-2 Ag Test Strip Kit	410004	positive	n.I.	n.I.	n.I.
March	Lateral flow test	V3_149	Rapid Test	LUMIRADX		LumiraDx SARS-CoV-2 Ag Test Strip Kit	410005	negative	n.I.	n.I.	n.I.
March	Lateral flow test	V3_150	Rapid Test	LUMIRADX		LumiraDx SARS-CoV-2 Ag Test Strip Kit	410001	positive	n.I.	n.I.	n.I.
March	Lateral flow test	V3_150	Rapid Test	LUMIRADX		LumiraDx SARS-CoV-2 Ag Test Strip Kit	410002	negative	n.I.	n.I.	n.I.
March	Lateral flow test	V3_150	Rapid Test	LUMIRADX		LumiraDx SARS-CoV-2 Ag Test Strip Kit	410003	negative	n.I.	n.I.	n.I.
March	Lateral flow test	V3_150	Rapid Test	LUMIRADX		LumiraDx SARS-CoV-2 Ag Test Strip Kit	410004	positive	n.I.	n.I.	n.I.
March	Lateral flow test	V3_150	Rapid Test	LUMIRADX		LumiraDx SARS-CoV-2 Ag Test Strip Kit	410005	negative	n.I.	n.I.	n.I.
March	Lateral flow test	V3_151	Rapid Test	LUMIRADX		LumiraDx SARS-CoV-2 Ag Test Strip Kit	410001	positive	n.I.	n.I.	n.I.
March	Lateral flow test	V3_151	Rapid Test	LUMIRADX		LumiraDx SARS-CoV-2 Ag Test Strip Kit	410002	negative	n.I.	n.I.	n.I.
March	Lateral flow test	V3_151	Rapid Test	LUMIRADX		LumiraDx SARS-CoV-2 Ag Test Strip Kit	410003	negative	n.I.	n.I.	n.I.
March	Lateral flow test	V3_151	Rapid Test	LUMIRADX		LumiraDx SARS-CoV-2 Ag Test Strip Kit	410004	positive	n.I.	n.I.	n.I.
March	Lateral flow test	V3_151	Rapid Test	LUMIRADX		LumiraDx SARS-CoV-2 Ag Test Strip Kit	410005	negative	n.I.	n.I.	n.I.
March	Lateral flow test	V3_152	Rapid Test	LUMIRADX		LumiraDx SARS-CoV-2 Ag Test Strip Kit	410001	positive	n.I.	n.I.	n.I.
March	Lateral flow test	V3_152	Rapid Test	LUMIRADX		LumiraDx SARS-CoV-2 Ag Test Strip Kit	410002	negative	n.I.	n.I.	n.I.
March	Lateral flow test	V3_152	Rapid Test	LUMIRADX		LumiraDx SARS-CoV-2 Ag Test Strip Kit	410003	negative	n.I.	n.I.	n.I.
March	Lateral flow test	V3_152	Rapid Test	LUMIRADX		LumiraDx SARS-CoV-2 Ag Test Strip Kit	410004	positive	n.I.	n.I.	n.I.
March	Lateral flow test	V3_152	Rapid Test	LUMIRADX		LumiraDx SARS-CoV-2 Ag Test Strip Kit	410005	negative	n.I.	n.I.	n.I.
March	Lateral flow test	V3_153	Rapid Test	LUMIRADX		LumiraDx SARS-CoV-2 Ag Test Strip Kit	410001	positive	n.I.	n.I.	n.I.
March	Lateral flow test	V3_153	Rapid Test	LUMIRADX		LumiraDx SARS-CoV-2 Ag Test Strip Kit	410002	negative	n.I.	n.I.	n.I.
March	Lateral flow test	V3_153	Rapid Test	LUMIRADX		LumiraDx SARS-CoV-2 Ag Test Strip Kit	410003	negative	n.I.	n.I.	n.I.
March	Lateral flow test	V3_153	Rapid Test	LUMIRADX		LumiraDx SARS-CoV-2 Ag Test Strip Kit	410004	positive	n.I.	n.I.	n.I.
March	Lateral flow test	V3_153	Rapid Test	LUMIRADX		LumiraDx SARS-CoV-2 Ag Test Strip Kit	410005	negative	n.I.	n.I.	n.I.
March	Lateral flow test	V3_83	Rapid Test	MEDSAN GMBH	manual performance	SARS-CoV-2 Antigen Rapid Test	410001	negative	n.I.	n.I.	n.I.
March	Lateral flow test	V3_83	Rapid Test	MEDSAN GMBH	manual performance	SARS-CoV-2 Antigen Rapid Test	410002	negative	n.I.	n.I.	n.I.
March	Lateral flow test	V3_83	Rapid Test	MEDSAN GMBH	manual performance	SARS-CoV-2 Antigen Rapid Test	410003	negative	n.I.	n.I.	n.I.
March	Lateral flow test	V3_83	Rapid Test	MEDSAN GMBH	manual performance	SARS-CoV-2 Antigen Rapid Test	410004	positive	n.I.	n.I.	n.I.
March	Lateral flow test	V3_83	Rapid Test	MEDSAN GMBH	manual performance	SARS-CoV-2 Antigen Rapid Test	410005	negative	n.I.	n.I.	n.I.
March	Lateral flow test	V3_147	Rapid Test	MEDSAN GMBH	manual performance	SARS-CoV-2 Antigen Rapid Test	410001	negative	no virus-specific band	n.I.	n.I.
March	Lateral flow test	V3_147	Rapid Test	MEDSAN GMBH	manual performance	SARS-CoV-2 Antigen Rapid Test	410002	negative	no virus-specific band	n.I.	n.I.
March	Lateral flow test	V3_147	Rapid Test	MEDSAN GMBH	manual performance	SARS-CoV-2 Antigen Rapid Test	410003	negative	no virus-specific band	n.I.	n.I.
March	Lateral flow test	V3_147	Rapid Test	MEDSAN GMBH	manual performance	SARS-CoV-2 Antigen Rapid Test	410004	positive	much weaker than control band	n.I.	n.I.
March	Lateral flow test	V3_147	Rapid Test	MEDSAN GMBH	manual performance	SARS-CoV-2 Antigen Rapid Test	410005	negative	no virus-specific band	n.I.	n.I.
March	Lateral flow test	V3_154	Rapid Test	MEXACARE		COVID-19 Antigen Schnelltest	410001	negative	virus-specific band just visible	n.I.	n.I.
March	Lateral flow test	V3_154	Rapid Test	MEXACARE		COVID-19 Antigen Schnelltest	410002	negative	no virus-specific band	n.I.	n.I.
March	Lateral flow test	V3_154	Rapid Test	MEXACARE		COVID-19 Antigen Schnelltest	410003	negative	no virus-specific band	n.I.	n.I.
March	Lateral flow test	V3_154	Rapid Test	MEXACARE		COVID-19 Antigen Schnelltest	410004	positive	stronger than control band	n.I.	n.I.
March	Lateral flow test	V3_154	Rapid Test	MEXACARE		COVID-19 Antigen Schnelltest	410005	negative	no virus-specific band	n.I.	n.I.
March	Lateral flow test	V3_83	Rapid Test	NAL VON MINDEN	manual performance	NADAL COVID-19 Ag Schnelltest	410001	positive	n.I.	n.I.	n.I.
March	Lateral flow test	V3_83	Rapid Test	NAL VON MINDEN	manual performance	NADAL COVID-19 Ag Schnelltest	410002	negative	n.I.	n.I.	n.I.
March	Lateral flow test	V3_83	Rapid Test	NAL VON MINDEN	manual performance	NADAL COVID-19 Ag Schnelltest	410003	negative	n.I.	n.I.	n.I.
March	Lateral flow test	V3_83	Rapid Test	NAL VON MINDEN	manual performance	NADAL COVID-19 Ag Schnelltest	410004	positive	n.I.	n.I.	n.I.
March	Lateral flow test	V3_83	Rapid Test	NAL VON MINDEN	manual performance	NADAL COVID-19 Ag Schnelltest	410005	negative	n.I.	n.I.	n.I.
March	Lateral flow test	V3_38	Rapid Test	NAL VON MINDEN	manual performance	NADAL COVID-19 Ag Schnelltest	410001	negative	no virus-specific band	n.I.	n.I.
March	Lateral flow test	V3_38	Rapid Test	NAL VON MINDEN	manual performance	NADAL COVID-19 Ag Schnelltest	410002	negative	no virus-specific band	n.I.	n.I.
March	Lateral flow test	V3_38	Rapid Test	NAL VON MINDEN	manual performance	NADAL COVID-19 Ag Schnelltest	410003	negative	no virus-specific band	n.I.	n.I.
March	Lateral flow test	V3_38	Rapid Test	NAL VON MINDEN	manual performance	NADAL COVID-19 Ag Schnelltest	410004	positive	much weaker than control band	n.I.	n.I.
March	Lateral flow test	V3_38	Rapid Test	NAL VON MINDEN	manual performance	NADAL COVID-19 Ag Schnelltest	410005	negative	no virus-specific band	n.I.	n.I.
March	Lateral flow test	V3_155	Rapid Test	NAL VON MINDEN		NADAL COVID-19 Ag Schnelltest	410001	negative	n.I.	n.I.	n.I.
March	Lateral flow test	V3_155	Rapid Test	NAL VON MINDEN		NADAL COVID-19 Ag Schnelltest	410002	negative	n.I.	n.I.	n.I.
March	Lateral flow test	V3_155	Rapid Test	NAL VON MINDEN		NADAL COVID-19 Ag Schnelltest	410003	negative	n.I.	n.I.	n.I.
March	Lateral flow test	V3_155	Rapid Test	NAL VON MINDEN		NADAL COVID-19 Ag Schnelltest	410004	positive	much weaker than control band	n.I.	n.I.
March	Lateral flow test	V3_155	Rapid Test	NAL VON MINDEN		NADAL COVID-19 Ag Schnelltest	410005	negative	n.I.	n.I.	n.I.
March	Lateral flow test	V3_156	Rapid Test	NAL VON MINDEN		NADAL COVID-19 Ag Schnelltest	410001	negative	no virus-specific band	n.I.	n.I.
March	Lateral flow test	V3_156	Rapid Test	NAL VON MINDEN		NADAL COVID-19 Ag Schnelltest	410002	negative	no virus-specific band	n.I.	n.I.
March	Lateral flow test	V3_156	Rapid Test	NAL VON MINDEN		NADAL COVID-19 Ag Schnelltest	410003	negative	no virus-specific band	n.I.	n.I.
March	Lateral flow test	V3_156	Rapid Test	NAL VON MINDEN		NADAL COVID-19 Ag Schnelltest	410004	positive	same strength as control band	n.I.	n.I.
March	Lateral flow test	V3_156	Rapid Test	NAL VON MINDEN		NADAL COVID-19 Ag Schnelltest	410005	negative	no virus-specific band	n.I.	n.I.
March	Lateral flow test	V3_88	Rapid Test	NAL VON MINDEN	manual performance	NADAL COVID-19 Ag Schnelltest	410001	positive	virus-specific band just visible	n.I.	n.I.
March	Lateral flow test	V3_88	Rapid Test	NAL VON MINDEN	manual performance	NADAL COVID-19 Ag Schnelltest	410002	negative	no virus-specific band	n.I.	n.I.
March	Lateral flow test	V3_88	Rapid Test	NAL VON MINDEN	manual performance	NADAL COVID-19 Ag Schnelltest	410003	negative	no virus-specific band	n.I.	n.I.
March	Lateral flow test	V3_88	Rapid Test	NAL VON MINDEN	manual performance	NADAL COVID-19 Ag Schnelltest	410004	positive	much weaker than control band	n.I.	n.I.
March	Lateral flow test	V3_88	Rapid Test	NAL VON MINDEN	manual performance	NADAL COVID-19 Ag Schnelltest	410005	negative	no virus-specific band	n.I.	n.I.
March	Lateral flow test	V3_157	Rapid Test	NAL VON MINDEN		NADAL COVID-19 Ag Schnelltest	410001	negative	no virus-specific band	n.I.	n.I.
March	Lateral flow test	V3_157	Rapid Test	NAL VON MINDEN		NADAL COVID-19 Ag Schnelltest	410002	negative	no virus-specific band	n.I.	n.I.
March	Lateral flow test	V3_157	Rapid Test	NAL VON MINDEN		NADAL COVID-19 Ag Schnelltest	410003	negative	no virus-specific band	n.I.	n.I.
March	Lateral flow test	V3_157	Rapid Test	NAL VON MINDEN		NADAL COVID-19 Ag Schnelltest	410004	positive	virus-specific band just visible	n.I.	n.I.
March	Lateral flow test	V3_157	Rapid Test	NAL VON MINDEN		NADAL COVID-19 Ag Schnelltest	410005	negative	no virus-specific band	n.I.	n.I.
March	Lateral flow test	V3_158	Rapid Test	NAL VON MINDEN		NADAL COVID-19 Ag Schnelltest	410001	positive	virus-specific band just visible	n.I.	n.I.
March	Lateral flow test	V3_158	Rapid Test	NAL VON MINDEN		NADAL COVID-19 Ag Schnelltest	410002	negative	no virus-specific band	n.I.	n.I.
March	Lateral flow test	V3_158	Rapid Test	NAL VON MINDEN		NADAL COVID-19 Ag Schnelltest	410003	negative	no virus-specific band	n.I.	n.I.
March	Lateral flow test	V3_158	Rapid Test	NAL VON MINDEN		NADAL COVID-19 Ag Schnelltest	410004	positive	same strength as control band	n.I.	n.I.
March	Lateral flow test	V3_158	Rapid Test	NAL VON MINDEN		NADAL COVID-19 Ag Schnelltest	410005	negative	no virus-specific band	n.I.	n.I.
March	Lateral flow test	V3_94	Rapid Test	NAL VON MINDEN	manual performance	NADAL COVID-19 Ag Schnelltest	410001	positive	much weaker than control band	n.I.	n.I.
March	Lateral flow test	V3_94	Rapid Test	NAL VON MINDEN	manual performance	NADAL COVID-19 Ag Schnelltest	410002	negative	no virus-specific band	n.I.	n.I.
March	Lateral flow test	V3_94	Rapid Test	NAL VON MINDEN	manual performance	NADAL COVID-19 Ag Schnelltest	410003	negative	no virus-specific band	n.I.	n.I.
March	Lateral flow test	V3_94	Rapid Test	NAL VON MINDEN	manual performance	NADAL COVID-19 Ag Schnelltest	410004	positive	same strength as control band	n.I.	n.I.
March	Lateral flow test	V3_94	Rapid Test	NAL VON MINDEN	manual performance	NADAL COVID-19 Ag Schnelltest	410005	positive	virus-specific band just visible	n.I.	n.I.
March	Lateral flow test	V3_159	Rapid Test	NAL VON MINDEN		NADAL COVID-19 Ag Schnelltest	410001	negative	n.I.	n.I.	n.I.
March	Lateral flow test	V3_159	Rapid Test	NAL VON MINDEN		NADAL COVID-19 Ag Schnelltest	410002	negative	n.I.	n.I.	n.I.
March	Lateral flow test	V3_159	Rapid Test	NAL VON MINDEN		NADAL COVID-19 Ag Schnelltest	410003	negative	n.I.	n.I.	n.I.
March	Lateral flow test	V3_159	Rapid Test	NAL VON MINDEN		NADAL COVID-19 Ag Schnelltest	410004	positive	much weaker than control band	n.I.	n.I.
March	Lateral flow test	V3_159	Rapid Test	NAL VON MINDEN		NADAL COVID-19 Ag Schnelltest	410005	negative	n.I.	n.I.	n.I.
March	Lateral flow test	V3_160	Rapid Test	NAL VON MINDEN	manual performance	NADAL COVID-19 Ag Schnelltest	410001	positive	virus-specific band just visible	n.I.	n.I.
March	Lateral flow test	V3_160	Rapid Test	NAL VON MINDEN	manual performance	NADAL COVID-19 Ag Schnelltest	410002	negative	no virus-specific band	n.I.	n.I.
March	Lateral flow test	V3_160	Rapid Test	NAL VON MINDEN	manual performance	NADAL COVID-19 Ag Schnelltest	410003	negative	no virus-specific band	n.I.	n.I.
March	Lateral flow test	V3_160	Rapid Test	NAL VON MINDEN	manual performance	NADAL COVID-19 Ag Schnelltest	410004	positive	same strength as control band	n.I.	n.I.
March	Lateral flow test	V3_160	Rapid Test	NAL VON MINDEN	manual performance	NADAL COVID-19 Ag Schnelltest	410005	negative	no virus-specific band	n.I.	n.I.
March	Lateral flow test	V3_161	Rapid Test	NAL VON MINDEN		NADAL COVID-19 Ag Schnelltest	410001	negative	no virus-specific band	n.I.	n.I.
March	Lateral flow test	V3_161	Rapid Test	NAL VON MINDEN		NADAL COVID-19 Ag Schnelltest	410002	negative	no virus-specific band	n.I.	n.I.
March	Lateral flow test	V3_161	Rapid Test	NAL VON MINDEN		NADAL COVID-19 Ag Schnelltest	410003	negative	no virus-specific band	n.I.	n.I.
March	Lateral flow test	V3_161	Rapid Test	NAL VON MINDEN		NADAL COVID-19 Ag Schnelltest	410004	positive	weaker than control band	n.I.	n.I.
March	Lateral flow test	V3_161	Rapid Test	NAL VON MINDEN		NADAL COVID-19 Ag Schnelltest	410005	negative	no virus-specific band	n.I.	n.I.
March	Lateral flow test	V3_162	Rapid Test	NAL VON MINDEN	manual performance	NADAL COVID-19 Ag Schnelltest	410001	negative	no virus-specific band	n.I.	n.I.
March	Lateral flow test	V3_162	Rapid Test	NAL VON MINDEN	manual performance	NADAL COVID-19 Ag Schnelltest	410002	negative	no virus-specific band	n.I.	n.I.
March	Lateral flow test	V3_162	Rapid Test	NAL VON MINDEN	manual performance	NADAL COVID-19 Ag Schnelltest	410003	positive	weaker than control band	n.I.	n.I.
March	Lateral flow test	V3_162	Rapid Test	NAL VON MINDEN	manual performance	NADAL COVID-19 Ag Schnelltest	410004	positive	weaker than control band	n.I.	n.I.
March	Lateral flow test	V3_162	Rapid Test	NAL VON MINDEN	manual performance	NADAL COVID-19 Ag Schnelltest	410005	negative	no virus-specific band	n.I.	n.I.
March	Lateral flow test	V3_101	Rapid Test	NAL VON MINDEN	manual performance	NADAL COVID-19 Ag Schnelltest	410001	positive	virus-specific band just visible	n.I.	n.I.
March	Lateral flow test	V3_101	Rapid Test	NAL VON MINDEN	manual performance	NADAL COVID-19 Ag Schnelltest	410002	negative	n.I.	n.I.	n.I.
March	Lateral flow test	V3_101	Rapid Test	NAL VON MINDEN	manual performance	NADAL COVID-19 Ag Schnelltest	410003	negative	n.I.	n.I.	n.I.
March	Lateral flow test	V3_101	Rapid Test	NAL VON MINDEN	manual performance	NADAL COVID-19 Ag Schnelltest	410004	positive	weaker than control band	n.I.	n.I.
March	Lateral flow test	V3_101	Rapid Test	NAL VON MINDEN	manual performance	NADAL COVID-19 Ag Schnelltest	410005	negative	n.I.	n.I.	n.I.
March	Lateral flow test	V3_163	Rapid Test	NAL VON MINDEN	manual performance	NADAL COVID-19 Ag Schnelltest	410001	positive	much weaker than control band	n.I.	n.I.
March	Lateral flow test	V3_163	Rapid Test	NAL VON MINDEN	manual performance	NADAL COVID-19 Ag Schnelltest	410002	negative	no virus-specific band	n.I.	n.I.
March	Lateral flow test	V3_163	Rapid Test	NAL VON MINDEN	manual performance	NADAL COVID-19 Ag Schnelltest	410003	negative	no virus-specific band	n.I.	n.I.
March	Lateral flow test	V3_163	Rapid Test	NAL VON MINDEN	manual performance	NADAL COVID-19 Ag Schnelltest	410004	positive	same strength as control band	n.I.	n.I.
March	Lateral flow test	V3_163	Rapid Test	NAL VON MINDEN	manual performance	NADAL COVID-19 Ag Schnelltest	410005	negative	no virus-specific band	n.I.	n.I.
March	Lateral flow test	V3_164	Rapid Test	NAL VON MINDEN	manual performance	NADAL COVID-19 Ag Schnelltest	410001	negative	n.I.	n.I.	n.I.
March	Lateral flow test	V3_164	Rapid Test	NAL VON MINDEN	manual performance	NADAL COVID-19 Ag Schnelltest	410002	negative	n.I.	n.I.	n.I.
March	Lateral flow test	V3_164	Rapid Test	NAL VON MINDEN	manual performance	NADAL COVID-19 Ag Schnelltest	410003	negative	n.I.	n.I.	n.I.
March	Lateral flow test	V3_164	Rapid Test	NAL VON MINDEN	manual performance	NADAL COVID-19 Ag Schnelltest	410004	positive	much weaker than control band	n.I.	n.I.
March	Lateral flow test	V3_164	Rapid Test	NAL VON MINDEN	manual performance	NADAL COVID-19 Ag Schnelltest	410005	negative	n.I.	n.I.	n.I.
March	Lateral flow test	V3_165	Rapid Test	NAL VON MINDEN	manual performance	NADAL COVID-19 Ag Schnelltest	410001	positive	virus-specific band just visible	n.I.	n.I.
March	Lateral flow test	V3_165	Rapid Test	NAL VON MINDEN	manual performance	NADAL COVID-19 Ag Schnelltest	410002	negative	no virus-specific band	n.I.	n.I.
March	Lateral flow test	V3_165	Rapid Test	NAL VON MINDEN	manual performance	NADAL COVID-19 Ag Schnelltest	410003	negative	no virus-specific band	n.I.	n.I.
March	Lateral flow test	V3_165	Rapid Test	NAL VON MINDEN	manual performance	NADAL COVID-19 Ag Schnelltest	410004	positive	weaker than control band	n.I.	n.I.
March	Lateral flow test	V3_165	Rapid Test	NAL VON MINDEN	manual performance	NADAL COVID-19 Ag Schnelltest	410005	negative	no virus-specific band	n.I.	n.I.
March	Lateral flow test	V3_21	Rapid Test	NAL VON MINDEN		NADAL COVID-19 Ag Schnelltest	410001	positive	virus-specific band just visible	n.I.	n.I.
March	Lateral flow test	V3_21	Rapid Test	NAL VON MINDEN		NADAL COVID-19 Ag Schnelltest	410002	negative	no virus-specific band	n.I.	n.I.
March	Lateral flow test	V3_21	Rapid Test	NAL VON MINDEN		NADAL COVID-19 Ag Schnelltest	410003	negative	no virus-specific band	n.I.	n.I.
March	Lateral flow test	V3_21	Rapid Test	NAL VON MINDEN		NADAL COVID-19 Ag Schnelltest	410004	positive	much weaker than control band	n.I.	n.I.
March	Lateral flow test	V3_21	Rapid Test	NAL VON MINDEN		NADAL COVID-19 Ag Schnelltest	410005	negative	no virus-specific band	n.I.	n.I.
March	Lateral flow test	V3_166	Rapid Test	NAL VON MINDEN	manual performance	NADAL COVID-19 Ag Schnelltest	410001	negative	no virus-specific band	n.I.	n.I.
March	Lateral flow test	V3_166	Rapid Test	NAL VON MINDEN	manual performance	NADAL COVID-19 Ag Schnelltest	410002	negative	no virus-specific band	n.I.	n.I.
March	Lateral flow test	V3_166	Rapid Test	NAL VON MINDEN	manual performance	NADAL COVID-19 Ag Schnelltest	410003	negative	no virus-specific band	n.I.	n.I.
March	Lateral flow test	V3_166	Rapid Test	NAL VON MINDEN	manual performance	NADAL COVID-19 Ag Schnelltest	410004	positive	much weaker than control band	n.I.	n.I.
March	Lateral flow test	V3_166	Rapid Test	NAL VON MINDEN	manual performance	NADAL COVID-19 Ag Schnelltest	410005	negative	no virus-specific band	n.I.	n.I.
March	Lateral flow test	V3_133	Rapid Test	NAL VON MINDEN	manual performance	NADAL COVID-19 Ag Schnelltest	410001	positive	virus-specific band just visible	n.I.	n.I.
March	Lateral flow test	V3_133	Rapid Test	NAL VON MINDEN	manual performance	NADAL COVID-19 Ag Schnelltest	410002	negative	no virus-specific band	n.I.	n.I.
March	Lateral flow test	V3_133	Rapid Test	NAL VON MINDEN	manual performance	NADAL COVID-19 Ag Schnelltest	410003	negative	no virus-specific band	n.I.	n.I.
March	Lateral flow test	V3_133	Rapid Test	NAL VON MINDEN	manual performance	NADAL COVID-19 Ag Schnelltest	410004	positive	weaker than control band	n.I.	n.I.
March	Lateral flow test	V3_133	Rapid Test	NAL VON MINDEN	manual performance	NADAL COVID-19 Ag Schnelltest	410005	negative	no virus-specific band	n.I.	n.I.
March	Lateral flow test	V3_167	Rapid Test	NAL VON MINDEN		NADAL COVID-19 Ag Schnelltest	410001	positive	same strength as control band	n.I.	n.I.
March	Lateral flow test	V3_167	Rapid Test	NAL VON MINDEN		NADAL COVID-19 Ag Schnelltest	410002	negative	no virus-specific band	n.I.	n.I.
March	Lateral flow test	V3_167	Rapid Test	NAL VON MINDEN		NADAL COVID-19 Ag Schnelltest	410003	negative	no virus-specific band	n.I.	n.I.
March	Lateral flow test	V3_167	Rapid Test	NAL VON MINDEN		NADAL COVID-19 Ag Schnelltest	410004	positive	weaker than control band	n.I.	n.I.
March	Lateral flow test	V3_167	Rapid Test	NAL VON MINDEN		NADAL COVID-19 Ag Schnelltest	410005	negative	no virus-specific band	n.I.	n.I.
March	Lateral flow test	V3_168	Rapid Test	NAL VON MINDEN		NADAL COVID-19 Ag Schnelltest	410001	negative	no virus-specific band	n.I.	n.I.
March	Lateral flow test	V3_168	Rapid Test	NAL VON MINDEN		NADAL COVID-19 Ag Schnelltest	410002	negative	no virus-specific band	n.I.	n.I.
March	Lateral flow test	V3_168	Rapid Test	NAL VON MINDEN		NADAL COVID-19 Ag Schnelltest	410003	negative	no virus-specific band	n.I.	n.I.
March	Lateral flow test	V3_168	Rapid Test	NAL VON MINDEN		NADAL COVID-19 Ag Schnelltest	410004	positive	much weaker than control band	n.I.	n.I.
March	Lateral flow test	V3_168	Rapid Test	NAL VON MINDEN		NADAL COVID-19 Ag Schnelltest	410005	negative	no virus-specific band	n.I.	n.I.
March	Lateral flow test	V3_141	Rapid Test	NANOENTEK	other systems	FREND COVID-19 Ag Schnelltest	410001	negative	n.I.	n.I.	n.I.
March	Lateral flow test	V3_141	Rapid Test	NANOENTEK	other systems	FREND COVID-19 Ag Schnelltest	410002	negative	n.I.	n.I.	n.I.
March	Lateral flow test	V3_141	Rapid Test	NANOENTEK	other systems	FREND COVID-19 Ag Schnelltest	410003	negative	n.I.	n.I.	n.I.
March	Lateral flow test	V3_141	Rapid Test	NANOENTEK	other systems	FREND COVID-19 Ag Schnelltest	410004	positive	n.I.	n.I.	n.I.
March	Lateral flow test	V3_141	Rapid Test	NANOENTEK	other systems	FREND COVID-19 Ag Schnelltest	410005	negative	n.I.	n.I.	n.I.
March	Lateral flow test	V3_169	Rapid Test	NANOENTEK		FREND COVID-19 Ag Schnelltest	410001	negative	n.I.	n.I.	n.I.
March	Lateral flow test	V3_169	Rapid Test	NANOENTEK		FREND COVID-19 Ag Schnelltest	410002	negative	n.I.	n.I.	n.I.
March	Lateral flow test	V3_169	Rapid Test	NANOENTEK		FREND COVID-19 Ag Schnelltest	410003	negative	n.I.	n.I.	n.I.
March	Lateral flow test	V3_169	Rapid Test	NANOENTEK		FREND COVID-19 Ag Schnelltest	410004	positive	n.I.	n.I.	n.I.
March	Lateral flow test	V3_169	Rapid Test	NANOENTEK		FREND COVID-19 Ag Schnelltest	410005	negative	n.I.	n.I.	n.I.
March	Lateral flow test	V3_170	Rapid Test	PCL		PCL COVID19 Ag Gold	410001	positive	virus-specific band just visible	n.I.	n.I.
March	Lateral flow test	V3_170	Rapid Test	PCL		PCL COVID19 Ag Gold	410002	negative	no virus-specific band	n.I.	n.I.
March	Lateral flow test	V3_170	Rapid Test	PCL		PCL COVID19 Ag Gold	410003	negative	no virus-specific band	n.I.	n.I.
March	Lateral flow test	V3_170	Rapid Test	PCL		PCL COVID19 Ag Gold	410004	positive	same strength as control band	n.I.	n.I.
March	Lateral flow test	V3_170	Rapid Test	PCL		PCL COVID19 Ag Gold	410005	negative	no virus-specific band	n.I.	n.I.
March	Lateral flow test	V3_103	Rapid Test	PCL	manual performance	PCL COVID19 Ag Gold	410001	negative	no virus-specific band	n.I.	n.I.
March	Lateral flow test	V3_103	Rapid Test	PCL	manual performance	PCL COVID19 Ag Gold	410002	negative	no virus-specific band	n.I.	n.I.
March	Lateral flow test	V3_103	Rapid Test	PCL	manual performance	PCL COVID19 Ag Gold	410003	negative	no virus-specific band	n.I.	n.I.
March	Lateral flow test	V3_103	Rapid Test	PCL	manual performance	PCL COVID19 Ag Gold	410004	positive	weaker than control band	n.I.	n.I.
March	Lateral flow test	V3_103	Rapid Test	PCL	manual performance	PCL COVID19 Ag Gold	410005	negative	no virus-specific band	n.I.	n.I.
March	Lateral flow test	V3_171	Rapid Test	PCL	manual performance	PCL COVID19 Ag Gold	410001	positive	virus-specific band just visible	n.I.	n.I.
March	Lateral flow test	V3_171	Rapid Test	PCL	manual performance	PCL COVID19 Ag Gold	410002	negative	no virus-specific band	n.I.	n.I.
March	Lateral flow test	V3_171	Rapid Test	PCL	manual performance	PCL COVID19 Ag Gold	410003	negative	no virus-specific band	n.I.	n.I.
March	Lateral flow test	V3_171	Rapid Test	PCL	manual performance	PCL COVID19 Ag Gold	410004	positive	weaker than control band	n.I.	n.I.
March	Lateral flow test	V3_171	Rapid Test	PCL	manual performance	PCL COVID19 Ag Gold	410005	negative	no virus-specific band	n.I.	n.I.
March	Lateral flow test	V3_172	Rapid Test	QUIDEL	other systems	Sofia SARS Antigen FIA	410001	positive	n.I.	n.I.	n.I.
March	Lateral flow test	V3_172	Rapid Test	QUIDEL	other systems	Sofia SARS Antigen FIA	410002	negative	n.I.	n.I.	n.I.
March	Lateral flow test	V3_172	Rapid Test	QUIDEL	other systems	Sofia SARS Antigen FIA	410003	negative	n.I.	n.I.	n.I.
March	Lateral flow test	V3_172	Rapid Test	QUIDEL	other systems	Sofia SARS Antigen FIA	410004	positive	n.I.	n.I.	n.I.
March	Lateral flow test	V3_172	Rapid Test	QUIDEL	other systems	Sofia SARS Antigen FIA	410005	negative	n.I.	n.I.	n.I.
March	Lateral flow test	V3_173	Rapid Test	QUIDEL	other systems	Sofia SARS Antigen FIA	410001	positive	n.I.	n.I.	n.I.
March	Lateral flow test	V3_173	Rapid Test	QUIDEL	other systems	Sofia SARS Antigen FIA	410002	negative	n.I.	n.I.	n.I.
March	Lateral flow test	V3_173	Rapid Test	QUIDEL	other systems	Sofia SARS Antigen FIA	410003	negative	n.I.	n.I.	n.I.
March	Lateral flow test	V3_173	Rapid Test	QUIDEL	other systems	Sofia SARS Antigen FIA	410004	positive	n.I.	n.I.	n.I.
March	Lateral flow test	V3_173	Rapid Test	QUIDEL	other systems	Sofia SARS Antigen FIA	410005	negative	n.I.	n.I.	n.I.
March	Lateral flow test	V3_49	Rapid Test	QUIDEL	other systems	Sofia SARS Antigen FIA	410001	positive	n.I.	n.I.	n.I.
March	Lateral flow test	V3_49	Rapid Test	QUIDEL	other systems	Sofia SARS Antigen FIA	410002	negative	n.I.	n.I.	n.I.
March	Lateral flow test	V3_49	Rapid Test	QUIDEL	other systems	Sofia SARS Antigen FIA	410003	negative	n.I.	n.I.	n.I.
March	Lateral flow test	V3_49	Rapid Test	QUIDEL	other systems	Sofia SARS Antigen FIA	410004	positive	n.I.	n.I.	n.I.
March	Lateral flow test	V3_49	Rapid Test	QUIDEL	other systems	Sofia SARS Antigen FIA	410005	negative	n.I.	n.I.	n.I.
March	Lateral flow test	V3_174	Rapid Test	QUIDEL		Sofia SARS Antigen FIA	410001	positive	n.I.	n.I.	n.I.
March	Lateral flow test	V3_174	Rapid Test	QUIDEL		Sofia SARS Antigen FIA	410002	negative	n.I.	n.I.	n.I.
March	Lateral flow test	V3_174	Rapid Test	QUIDEL		Sofia SARS Antigen FIA	410003	negative	n.I.	n.I.	n.I.
March	Lateral flow test	V3_174	Rapid Test	QUIDEL		Sofia SARS Antigen FIA	410004	positive	n.I.	n.I.	n.I.
March	Lateral flow test	V3_174	Rapid Test	QUIDEL		Sofia SARS Antigen FIA	410005	negative	n.I.	n.I.	n.I.
March	Lateral flow test	V3_175	Rapid Test	QUIDEL		Sofia SARS Antigen FIA	410001	positive	n.I.	n.I.	n.I.
March	Lateral flow test	V3_175	Rapid Test	QUIDEL		Sofia SARS Antigen FIA	410002	negative	n.I.	n.I.	n.I.
March	Lateral flow test	V3_175	Rapid Test	QUIDEL		Sofia SARS Antigen FIA	410003	negative	n.I.	n.I.	n.I.
March	Lateral flow test	V3_175	Rapid Test	QUIDEL		Sofia SARS Antigen FIA	410004	positive	n.I.	n.I.	n.I.
March	Lateral flow test	V3_175	Rapid Test	QUIDEL		Sofia SARS Antigen FIA	410005	negative	n.I.	n.I.	n.I.
March	Lateral flow test	V3_176	Rapid Test	QUIDEL	other systems	Sofia SARS Antigen FIA	410001	positive	n.I.	n.I.	n.I.
March	Lateral flow test	V3_176	Rapid Test	QUIDEL	other systems	Sofia SARS Antigen FIA	410002	negative	n.I.	n.I.	n.I.
March	Lateral flow test	V3_176	Rapid Test	QUIDEL	other systems	Sofia SARS Antigen FIA	410003	negative	n.I.	n.I.	n.I.
March	Lateral flow test	V3_176	Rapid Test	QUIDEL	other systems	Sofia SARS Antigen FIA	410004	positive	n.I.	n.I.	n.I.
March	Lateral flow test	V3_176	Rapid Test	QUIDEL	other systems	Sofia SARS Antigen FIA	410005	negative	n.I.	n.I.	n.I.
March	Lateral flow test	V3_177	Rapid Test	QUIDEL	other systems	Sofia SARS Antigen FIA	410001	positive	n.I.	n.I.	n.I.
March	Lateral flow test	V3_177	Rapid Test	QUIDEL	other systems	Sofia SARS Antigen FIA	410002	negative	n.I.	n.I.	n.I.
March	Lateral flow test	V3_177	Rapid Test	QUIDEL	other systems	Sofia SARS Antigen FIA	410003	negative	n.I.	n.I.	n.I.
March	Lateral flow test	V3_177	Rapid Test	QUIDEL	other systems	Sofia SARS Antigen FIA	410004	positive	n.I.	n.I.	n.I.
March	Lateral flow test	V3_177	Rapid Test	QUIDEL	other systems	Sofia SARS Antigen FIA	410005	negative	n.I.	n.I.	n.I.
March	Lateral flow test	V3_178	Rapid Test	R-BIOPHARM		RIDA QUICK SARS-CoV-2 Antigen	410001	negative	no virus-specific band	n.I.	n.I.
March	Lateral flow test	V3_178	Rapid Test	R-BIOPHARM		RIDA QUICK SARS-CoV-2 Antigen	410002	negative	no virus-specific band	n.I.	n.I.
March	Lateral flow test	V3_178	Rapid Test	R-BIOPHARM		RIDA QUICK SARS-CoV-2 Antigen	410003	negative	no virus-specific band	n.I.	n.I.
March	Lateral flow test	V3_178	Rapid Test	R-BIOPHARM		RIDA QUICK SARS-CoV-2 Antigen	410004	positive	weaker than control band	n.I.	n.I.
March	Lateral flow test	V3_178	Rapid Test	R-BIOPHARM		RIDA QUICK SARS-CoV-2 Antigen	410005	negative	no virus-specific band	n.I.	n.I.
March	Lateral flow test	V3_3	Rapid Test	RAPIGEN	manual performance	Biocredit COVID-19 Antigen Rapid Test	410001	negative	no virus-specific band	n.I.	n.I.
March	Lateral flow test	V3_3	Rapid Test	RAPIGEN	manual performance	Biocredit COVID-19 Antigen Rapid Test	410002	negative	no virus-specific band	n.I.	n.I.
March	Lateral flow test	V3_3	Rapid Test	RAPIGEN	manual performance	Biocredit COVID-19 Antigen Rapid Test	410003	negative	no virus-specific band	n.I.	n.I.
March	Lateral flow test	V3_3	Rapid Test	RAPIGEN	manual performance	Biocredit COVID-19 Antigen Rapid Test	410004	negative	no virus-specific band	n.I.	n.I.
March	Lateral flow test	V3_3	Rapid Test	RAPIGEN	manual performance	Biocredit COVID-19 Antigen Rapid Test	410005	negative	no virus-specific band	n.I.	n.I.
March	Lateral flow test	V3_110	Rapid Test	RAPIGEN		Biocredit COVID-19 Antigen Rapid Test	410001	negative	no virus-specific band	n.I.	n.I.
March	Lateral flow test	V3_110	Rapid Test	RAPIGEN		Biocredit COVID-19 Antigen Rapid Test	410002	negative	no virus-specific band	n.I.	n.I.
March	Lateral flow test	V3_110	Rapid Test	RAPIGEN		Biocredit COVID-19 Antigen Rapid Test	410003	negative	no virus-specific band	n.I.	n.I.
March	Lateral flow test	V3_110	Rapid Test	RAPIGEN		Biocredit COVID-19 Antigen Rapid Test	410004	negative	no virus-specific band	n.I.	n.I.
March	Lateral flow test	V3_110	Rapid Test	RAPIGEN		Biocredit COVID-19 Antigen Rapid Test	410005	negative	no virus-specific band	n.I.	n.I.
March	Lateral flow test	V3_179	Rapid Test	REALY TECH		Novel Coronavirus (SARS-CoV-2) Antigen Rapid Test Cassette (Swab)	410001	positive	virus-specific band just visible	n.I.	n.I.
March	Lateral flow test	V3_179	Rapid Test	REALY TECH		Novel Coronavirus (SARS-CoV-2) Antigen Rapid Test Cassette (Swab)	410002	negative	no virus-specific band	n.I.	n.I.
March	Lateral flow test	V3_179	Rapid Test	REALY TECH		Novel Coronavirus (SARS-CoV-2) Antigen Rapid Test Cassette (Swab)	410003	negative	no virus-specific band	n.I.	n.I.
March	Lateral flow test	V3_179	Rapid Test	REALY TECH		Novel Coronavirus (SARS-CoV-2) Antigen Rapid Test Cassette (Swab)	410004	positive	weaker than control band	n.I.	n.I.
March	Lateral flow test	V3_179	Rapid Test	REALY TECH		Novel Coronavirus (SARS-CoV-2) Antigen Rapid Test Cassette (Swab)	410005	negative	no virus-specific band	n.I.	n.I.
March	Lateral flow test	V3_84	Rapid Test	ROCHE DIAGNOSTICS		SARS-CoV-2 Rapid Antigen Test	410001	positive	virus-specific band just visible	n.I.	n.I.
March	Lateral flow test	V3_84	Rapid Test	ROCHE DIAGNOSTICS		SARS-CoV-2 Rapid Antigen Test	410002	negative	no virus-specific band	n.I.	n.I.
March	Lateral flow test	V3_84	Rapid Test	ROCHE DIAGNOSTICS		SARS-CoV-2 Rapid Antigen Test	410003	negative	no virus-specific band	n.I.	n.I.
March	Lateral flow test	V3_84	Rapid Test	ROCHE DIAGNOSTICS		SARS-CoV-2 Rapid Antigen Test	410004	positive	weaker than control band	n.I.	n.I.
March	Lateral flow test	V3_84	Rapid Test	ROCHE DIAGNOSTICS		SARS-CoV-2 Rapid Antigen Test	410005	negative	no virus-specific band	n.I.	n.I.
March	Lateral flow test	V3_180	Rapid Test	ROCHE DIAGNOSTICS	manual performance	SARS-CoV-2 Rapid Antigen Test	410001	negative	no virus-specific band	n.I.	n.I.
March	Lateral flow test	V3_180	Rapid Test	ROCHE DIAGNOSTICS	manual performance	SARS-CoV-2 Rapid Antigen Test	410002	negative	no virus-specific band	n.I.	n.I.
March	Lateral flow test	V3_180	Rapid Test	ROCHE DIAGNOSTICS	manual performance	SARS-CoV-2 Rapid Antigen Test	410003	negative	no virus-specific band	n.I.	n.I.
March	Lateral flow test	V3_180	Rapid Test	ROCHE DIAGNOSTICS	manual performance	SARS-CoV-2 Rapid Antigen Test	410004	positive	weaker than control band	n.I.	n.I.
March	Lateral flow test	V3_180	Rapid Test	ROCHE DIAGNOSTICS	manual performance	SARS-CoV-2 Rapid Antigen Test	410005	negative	no virus-specific band	n.I.	n.I.
March	Lateral flow test	V3_181	Rapid Test	ROCHE DIAGNOSTICS		SARS-CoV-2 Rapid Antigen Test	410001	positive	virus-specific band just visible	n.I.	n.I.
March	Lateral flow test	V3_181	Rapid Test	ROCHE DIAGNOSTICS		SARS-CoV-2 Rapid Antigen Test	410002	negative	no virus-specific band	n.I.	n.I.
March	Lateral flow test	V3_181	Rapid Test	ROCHE DIAGNOSTICS		SARS-CoV-2 Rapid Antigen Test	410003	negative	no virus-specific band	n.I.	n.I.
March	Lateral flow test	V3_181	Rapid Test	ROCHE DIAGNOSTICS		SARS-CoV-2 Rapid Antigen Test	410004	positive	weaker than control band	n.I.	n.I.
March	Lateral flow test	V3_181	Rapid Test	ROCHE DIAGNOSTICS		SARS-CoV-2 Rapid Antigen Test	410005	negative	no virus-specific band	n.I.	n.I.
March	Lateral flow test	V3_182	Rapid Test	ROCHE DIAGNOSTICS		SARS-CoV-2 Rapid Antigen Test	410001	positive	much weaker than control band	n.I.	n.I.
March	Lateral flow test	V3_182	Rapid Test	ROCHE DIAGNOSTICS		SARS-CoV-2 Rapid Antigen Test	410002	negative	no virus-specific band	n.I.	n.I.
March	Lateral flow test	V3_182	Rapid Test	ROCHE DIAGNOSTICS		SARS-CoV-2 Rapid Antigen Test	410003	negative	no virus-specific band	n.I.	n.I.
March	Lateral flow test	V3_182	Rapid Test	ROCHE DIAGNOSTICS		SARS-CoV-2 Rapid Antigen Test	410004	positive	same strength as control band	n.I.	n.I.
March	Lateral flow test	V3_182	Rapid Test	ROCHE DIAGNOSTICS		SARS-CoV-2 Rapid Antigen Test	410005	negative	no virus-specific band	n.I.	n.I.
March	Lateral flow test	V3_183	Rapid Test	ROCHE DIAGNOSTICS		SARS-CoV-2 Rapid Antigen Test	410001	positive	n.I.	n.I.	n.I.
March	Lateral flow test	V3_183	Rapid Test	ROCHE DIAGNOSTICS		SARS-CoV-2 Rapid Antigen Test	410002	negative	n.I.	n.I.	n.I.
March	Lateral flow test	V3_183	Rapid Test	ROCHE DIAGNOSTICS		SARS-CoV-2 Rapid Antigen Test	410003	negative	n.I.	n.I.	n.I.
March	Lateral flow test	V3_183	Rapid Test	ROCHE DIAGNOSTICS		SARS-CoV-2 Rapid Antigen Test	410004	positive	n.I.	n.I.	n.I.
March	Lateral flow test	V3_183	Rapid Test	ROCHE DIAGNOSTICS		SARS-CoV-2 Rapid Antigen Test	410005	negative	n.I.	n.I.	n.I.
March	Lateral flow test	V3_184	Rapid Test	ROCHE DIAGNOSTICS	manual performance	SARS-CoV-2 Rapid Antigen Test	410001	negative	n.I.	n.I.	n.I.
March	Lateral flow test	V3_184	Rapid Test	ROCHE DIAGNOSTICS	manual performance	SARS-CoV-2 Rapid Antigen Test	410002	negative	n.I.	n.I.	n.I.
March	Lateral flow test	V3_184	Rapid Test	ROCHE DIAGNOSTICS	manual performance	SARS-CoV-2 Rapid Antigen Test	410003	negative	n.I.	n.I.	n.I.
March	Lateral flow test	V3_184	Rapid Test	ROCHE DIAGNOSTICS	manual performance	SARS-CoV-2 Rapid Antigen Test	410004	positive	n.I.	n.I.	n.I.
March	Lateral flow test	V3_184	Rapid Test	ROCHE DIAGNOSTICS	manual performance	SARS-CoV-2 Rapid Antigen Test	410005	negative	n.I.	n.I.	n.I.
March	Lateral flow test	V3_185	Rapid Test	ROCHE DIAGNOSTICS		SARS-CoV-2 Rapid Antigen Test	410001	negative	n.I.	n.I.	n.I.
March	Lateral flow test	V3_185	Rapid Test	ROCHE DIAGNOSTICS		SARS-CoV-2 Rapid Antigen Test	410002	negative	n.I.	n.I.	n.I.
March	Lateral flow test	V3_185	Rapid Test	ROCHE DIAGNOSTICS		SARS-CoV-2 Rapid Antigen Test	410003	negative	n.I.	n.I.	n.I.
March	Lateral flow test	V3_185	Rapid Test	ROCHE DIAGNOSTICS		SARS-CoV-2 Rapid Antigen Test	410004	positive	n.I.	n.I.	n.I.
March	Lateral flow test	V3_185	Rapid Test	ROCHE DIAGNOSTICS		SARS-CoV-2 Rapid Antigen Test	410005	negative	n.I.	n.I.	n.I.
March	Lateral flow test	V3_186	Rapid Test	ROCHE DIAGNOSTICS	manual performance	SARS-CoV-2 Rapid Antigen Test	410001	positive	virus-specific band just visible	n.I.	n.I.
March	Lateral flow test	V3_186	Rapid Test	ROCHE DIAGNOSTICS	manual performance	SARS-CoV-2 Rapid Antigen Test	410002	negative	no virus-specific band	n.I.	n.I.
March	Lateral flow test	V3_186	Rapid Test	ROCHE DIAGNOSTICS	manual performance	SARS-CoV-2 Rapid Antigen Test	410003	negative	no virus-specific band	n.I.	n.I.
March	Lateral flow test	V3_186	Rapid Test	ROCHE DIAGNOSTICS	manual performance	SARS-CoV-2 Rapid Antigen Test	410004	positive	weaker than control band	n.I.	n.I.
March	Lateral flow test	V3_186	Rapid Test	ROCHE DIAGNOSTICS	manual performance	SARS-CoV-2 Rapid Antigen Test	410005	negative	no virus-specific band	n.I.	n.I.
March	Lateral flow test	V3_187	Rapid Test	ROCHE DIAGNOSTICS		SARS-CoV-2 Rapid Antigen Test	410001	positive	virus-specific band just visible	n.I.	n.I.
March	Lateral flow test	V3_187	Rapid Test	ROCHE DIAGNOSTICS		SARS-CoV-2 Rapid Antigen Test	410002	negative	no virus-specific band	n.I.	n.I.
March	Lateral flow test	V3_187	Rapid Test	ROCHE DIAGNOSTICS		SARS-CoV-2 Rapid Antigen Test	410003	negative	no virus-specific band	n.I.	n.I.
March	Lateral flow test	V3_187	Rapid Test	ROCHE DIAGNOSTICS		SARS-CoV-2 Rapid Antigen Test	410004	positive	weaker than control band	n.I.	n.I.
March	Lateral flow test	V3_187	Rapid Test	ROCHE DIAGNOSTICS		SARS-CoV-2 Rapid Antigen Test	410005	negative	no virus-specific band	n.I.	n.I.
March	Lateral flow test	V3_88	Rapid Test	ROCHE DIAGNOSTICS	manual performance	SARS-CoV-2 Rapid Antigen Test	410001	positive	virus-specific band just visible	n.I.	n.I.
March	Lateral flow test	V3_88	Rapid Test	ROCHE DIAGNOSTICS	manual performance	SARS-CoV-2 Rapid Antigen Test	410002	negative	no virus-specific band	n.I.	n.I.
March	Lateral flow test	V3_88	Rapid Test	ROCHE DIAGNOSTICS	manual performance	SARS-CoV-2 Rapid Antigen Test	410003	negative	no virus-specific band	n.I.	n.I.
March	Lateral flow test	V3_88	Rapid Test	ROCHE DIAGNOSTICS	manual performance	SARS-CoV-2 Rapid Antigen Test	410004	positive	weaker than control band	n.I.	n.I.
March	Lateral flow test	V3_88	Rapid Test	ROCHE DIAGNOSTICS	manual performance	SARS-CoV-2 Rapid Antigen Test	410005	negative	no virus-specific band	n.I.	n.I.
March	Lateral flow test	V3_33	Rapid Test	ROCHE DIAGNOSTICS	manual performance	SARS-CoV-2 Rapid Antigen Test	410001	negative	no virus-specific band	n.I.	n.I.
March	Lateral flow test	V3_33	Rapid Test	ROCHE DIAGNOSTICS	manual performance	SARS-CoV-2 Rapid Antigen Test	410002	negative	no virus-specific band	n.I.	n.I.
March	Lateral flow test	V3_33	Rapid Test	ROCHE DIAGNOSTICS	manual performance	SARS-CoV-2 Rapid Antigen Test	410003	negative	no virus-specific band	n.I.	n.I.
March	Lateral flow test	V3_33	Rapid Test	ROCHE DIAGNOSTICS	manual performance	SARS-CoV-2 Rapid Antigen Test	410004	positive	weaker than control band	n.I.	n.I.
March	Lateral flow test	V3_33	Rapid Test	ROCHE DIAGNOSTICS	manual performance	SARS-CoV-2 Rapid Antigen Test	410005	negative	no virus-specific band	n.I.	n.I.
March	Lateral flow test	V3_188	Rapid Test	ROCHE DIAGNOSTICS	manual performance	SARS-CoV-2 Rapid Antigen Test	410001	negative	n.I.	n.I.	n.I.
March	Lateral flow test	V3_188	Rapid Test	ROCHE DIAGNOSTICS	manual performance	SARS-CoV-2 Rapid Antigen Test	410002	negative	n.I.	n.I.	n.I.
March	Lateral flow test	V3_188	Rapid Test	ROCHE DIAGNOSTICS	manual performance	SARS-CoV-2 Rapid Antigen Test	410003	negative	n.I.	n.I.	n.I.
March	Lateral flow test	V3_188	Rapid Test	ROCHE DIAGNOSTICS	manual performance	SARS-CoV-2 Rapid Antigen Test	410004	positive	much weaker than control band	n.I.	n.I.
March	Lateral flow test	V3_188	Rapid Test	ROCHE DIAGNOSTICS	manual performance	SARS-CoV-2 Rapid Antigen Test	410005	negative	n.I.	n.I.	n.I.
March	Lateral flow test	V3_189	Rapid Test	ROCHE DIAGNOSTICS	manual performance	SARS-CoV-2 Rapid Antigen Test	410001	negative	no virus-specific band	n.I.	n.I.
March	Lateral flow test	V3_189	Rapid Test	ROCHE DIAGNOSTICS	manual performance	SARS-CoV-2 Rapid Antigen Test	410002	negative	no virus-specific band	n.I.	n.I.
March	Lateral flow test	V3_189	Rapid Test	ROCHE DIAGNOSTICS	manual performance	SARS-CoV-2 Rapid Antigen Test	410003	negative	no virus-specific band	n.I.	n.I.
March	Lateral flow test	V3_189	Rapid Test	ROCHE DIAGNOSTICS	manual performance	SARS-CoV-2 Rapid Antigen Test	410004	positive	weaker than control band	n.I.	n.I.
March	Lateral flow test	V3_189	Rapid Test	ROCHE DIAGNOSTICS	manual performance	SARS-CoV-2 Rapid Antigen Test	410005	negative	no virus-specific band	n.I.	n.I.
March	Lateral flow test	V3_190	Rapid Test	ROCHE DIAGNOSTICS		SARS-CoV-2 Rapid Antigen Test	410001	positive	virus-specific band just visible	n.I.	n.I.
March	Lateral flow test	V3_190	Rapid Test	ROCHE DIAGNOSTICS		SARS-CoV-2 Rapid Antigen Test	410002	negative	no virus-specific band	n.I.	n.I.
March	Lateral flow test	V3_190	Rapid Test	ROCHE DIAGNOSTICS		SARS-CoV-2 Rapid Antigen Test	410003	negative	no virus-specific band	n.I.	n.I.
March	Lateral flow test	V3_190	Rapid Test	ROCHE DIAGNOSTICS		SARS-CoV-2 Rapid Antigen Test	410004	positive	weaker than control band	n.I.	n.I.
March	Lateral flow test	V3_190	Rapid Test	ROCHE DIAGNOSTICS		SARS-CoV-2 Rapid Antigen Test	410005	negative	no virus-specific band	n.I.	n.I.
March	Lateral flow test	V3_191	Rapid Test	ROCHE DIAGNOSTICS	manual performance	SARS-CoV-2 Rapid Antigen Test	410001	positive	virus-specific band just visible	n.I.	n.I.
March	Lateral flow test	V3_191	Rapid Test	ROCHE DIAGNOSTICS	manual performance	SARS-CoV-2 Rapid Antigen Test	410002	negative	no virus-specific band	n.I.	n.I.
March	Lateral flow test	V3_191	Rapid Test	ROCHE DIAGNOSTICS	manual performance	SARS-CoV-2 Rapid Antigen Test	410003	negative	no virus-specific band	n.I.	n.I.
March	Lateral flow test	V3_191	Rapid Test	ROCHE DIAGNOSTICS	manual performance	SARS-CoV-2 Rapid Antigen Test	410004	positive	weaker than control band	n.I.	n.I.
March	Lateral flow test	V3_191	Rapid Test	ROCHE DIAGNOSTICS	manual performance	SARS-CoV-2 Rapid Antigen Test	410005	negative	no virus-specific band	n.I.	n.I.
March	Lateral flow test	V3_3	Rapid Test	ROCHE DIAGNOSTICS	manual performance	SARS-CoV-2 Rapid Antigen Test	410001	positive	much weaker than control band	n.I.	n.I.
March	Lateral flow test	V3_3	Rapid Test	ROCHE DIAGNOSTICS	manual performance	SARS-CoV-2 Rapid Antigen Test	410002	negative	no virus-specific band	n.I.	n.I.
March	Lateral flow test	V3_3	Rapid Test	ROCHE DIAGNOSTICS	manual performance	SARS-CoV-2 Rapid Antigen Test	410003	negative	no virus-specific band	n.I.	n.I.
March	Lateral flow test	V3_3	Rapid Test	ROCHE DIAGNOSTICS	manual performance	SARS-CoV-2 Rapid Antigen Test	410004	positive	weaker than control band	n.I.	n.I.
March	Lateral flow test	V3_3	Rapid Test	ROCHE DIAGNOSTICS	manual performance	SARS-CoV-2 Rapid Antigen Test	410005	negative	no virus-specific band	n.I.	n.I.
March	Lateral flow test	V3_89	Rapid Test	ROCHE DIAGNOSTICS	manual performance	SARS-CoV-2 Rapid Antigen Test	410001	positive	much weaker than control band	n.I.	n.I.
March	Lateral flow test	V3_89	Rapid Test	ROCHE DIAGNOSTICS	manual performance	SARS-CoV-2 Rapid Antigen Test	410002	negative	no virus-specific band	n.I.	n.I.
March	Lateral flow test	V3_89	Rapid Test	ROCHE DIAGNOSTICS	manual performance	SARS-CoV-2 Rapid Antigen Test	410003	negative	no virus-specific band	n.I.	n.I.
March	Lateral flow test	V3_89	Rapid Test	ROCHE DIAGNOSTICS	manual performance	SARS-CoV-2 Rapid Antigen Test	410004	positive	weaker than control band	n.I.	n.I.
March	Lateral flow test	V3_89	Rapid Test	ROCHE DIAGNOSTICS	manual performance	SARS-CoV-2 Rapid Antigen Test	410005	negative	no virus-specific band	n.I.	n.I.
March	Lateral flow test	V3_192	Rapid Test	ROCHE DIAGNOSTICS		SARS-CoV-2 Rapid Antigen Test	410001	negative	no virus-specific band	n.I.	n.I.
March	Lateral flow test	V3_192	Rapid Test	ROCHE DIAGNOSTICS		SARS-CoV-2 Rapid Antigen Test	410002	negative	no virus-specific band	n.I.	n.I.
March	Lateral flow test	V3_192	Rapid Test	ROCHE DIAGNOSTICS		SARS-CoV-2 Rapid Antigen Test	410003	negative	no virus-specific band	n.I.	n.I.
March	Lateral flow test	V3_192	Rapid Test	ROCHE DIAGNOSTICS		SARS-CoV-2 Rapid Antigen Test	410004	positive	weaker than control band	n.I.	n.I.
March	Lateral flow test	V3_192	Rapid Test	ROCHE DIAGNOSTICS		SARS-CoV-2 Rapid Antigen Test	410005	negative	no virus-specific band	n.I.	n.I.
March	Lateral flow test	V3_154	Rapid Test	ROCHE DIAGNOSTICS		SARS-CoV-2 Rapid Antigen Test	410001	negative	virus-specific band just visible	n.I.	n.I.
March	Lateral flow test	V3_154	Rapid Test	ROCHE DIAGNOSTICS		SARS-CoV-2 Rapid Antigen Test	410002	negative	no virus-specific band	n.I.	n.I.
March	Lateral flow test	V3_154	Rapid Test	ROCHE DIAGNOSTICS		SARS-CoV-2 Rapid Antigen Test	410003	negative	no virus-specific band	n.I.	n.I.
March	Lateral flow test	V3_154	Rapid Test	ROCHE DIAGNOSTICS		SARS-CoV-2 Rapid Antigen Test	410004	positive	stronger than control band	n.I.	n.I.
March	Lateral flow test	V3_154	Rapid Test	ROCHE DIAGNOSTICS		SARS-CoV-2 Rapid Antigen Test	410005	negative	no virus-specific band	n.I.	n.I.
March	Lateral flow test	V3_193	Rapid Test	ROCHE DIAGNOSTICS		SARS-CoV-2 Rapid Antigen Test	410001	negative	no virus-specific band	n.I.	n.I.
March	Lateral flow test	V3_193	Rapid Test	ROCHE DIAGNOSTICS		SARS-CoV-2 Rapid Antigen Test	410002	negative	no virus-specific band	n.I.	n.I.
March	Lateral flow test	V3_193	Rapid Test	ROCHE DIAGNOSTICS		SARS-CoV-2 Rapid Antigen Test	410003	negative	no virus-specific band	n.I.	n.I.
March	Lateral flow test	V3_193	Rapid Test	ROCHE DIAGNOSTICS		SARS-CoV-2 Rapid Antigen Test	410004	positive	much weaker than control band	n.I.	n.I.
March	Lateral flow test	V3_193	Rapid Test	ROCHE DIAGNOSTICS		SARS-CoV-2 Rapid Antigen Test	410005	negative	no virus-specific band	n.I.	n.I.
March	Lateral flow test	V3_194	Rapid Test	ROCHE DIAGNOSTICS		SARS-CoV-2 Rapid Antigen Test	410001	negative	n.I.	n.I.	n.I.
March	Lateral flow test	V3_194	Rapid Test	ROCHE DIAGNOSTICS		SARS-CoV-2 Rapid Antigen Test	410002	negative	n.I.	n.I.	n.I.
March	Lateral flow test	V3_194	Rapid Test	ROCHE DIAGNOSTICS		SARS-CoV-2 Rapid Antigen Test	410003	negative	n.I.	n.I.	n.I.
March	Lateral flow test	V3_194	Rapid Test	ROCHE DIAGNOSTICS		SARS-CoV-2 Rapid Antigen Test	410004	positive	n.I.	n.I.	n.I.
March	Lateral flow test	V3_194	Rapid Test	ROCHE DIAGNOSTICS		SARS-CoV-2 Rapid Antigen Test	410005	negative	n.I.	n.I.	n.I.
March	Lateral flow test	V3_195	Rapid Test	ROCHE DIAGNOSTICS		SARS-CoV-2 Rapid Antigen Test	410001	positive	virus-specific band just visible	n.I.	n.I.
March	Lateral flow test	V3_195	Rapid Test	ROCHE DIAGNOSTICS		SARS-CoV-2 Rapid Antigen Test	410002	negative	no virus-specific band	n.I.	n.I.
March	Lateral flow test	V3_195	Rapid Test	ROCHE DIAGNOSTICS		SARS-CoV-2 Rapid Antigen Test	410003	negative	no virus-specific band	n.I.	n.I.
March	Lateral flow test	V3_195	Rapid Test	ROCHE DIAGNOSTICS		SARS-CoV-2 Rapid Antigen Test	410004	positive	weaker than control band	n.I.	n.I.
March	Lateral flow test	V3_195	Rapid Test	ROCHE DIAGNOSTICS		SARS-CoV-2 Rapid Antigen Test	410005	negative	no virus-specific band	n.I.	n.I.
March	Lateral flow test	V3_8	Rapid Test	ROCHE DIAGNOSTICS	manual performance	SARS-CoV-2 Rapid Antigen Test	410001	negative	no virus-specific band	n.I.	n.I.
March	Lateral flow test	V3_8	Rapid Test	ROCHE DIAGNOSTICS	manual performance	SARS-CoV-2 Rapid Antigen Test	410002	negative	no virus-specific band	n.I.	n.I.
March	Lateral flow test	V3_8	Rapid Test	ROCHE DIAGNOSTICS	manual performance	SARS-CoV-2 Rapid Antigen Test	410003	negative	no virus-specific band	n.I.	n.I.
March	Lateral flow test	V3_8	Rapid Test	ROCHE DIAGNOSTICS	manual performance	SARS-CoV-2 Rapid Antigen Test	410004	positive	same strength as control band	n.I.	n.I.
March	Lateral flow test	V3_8	Rapid Test	ROCHE DIAGNOSTICS	manual performance	SARS-CoV-2 Rapid Antigen Test	410005	negative	no virus-specific band	n.I.	n.I.
March	Lateral flow test	V3_196	Rapid Test	ROCHE DIAGNOSTICS		SARS-CoV-2 Rapid Antigen Test	410001	positive	virus-specific band just visible	n.I.	n.I.
March	Lateral flow test	V3_196	Rapid Test	ROCHE DIAGNOSTICS		SARS-CoV-2 Rapid Antigen Test	410002	negative	no virus-specific band	n.I.	n.I.
March	Lateral flow test	V3_196	Rapid Test	ROCHE DIAGNOSTICS		SARS-CoV-2 Rapid Antigen Test	410003	negative	no virus-specific band	n.I.	n.I.
March	Lateral flow test	V3_196	Rapid Test	ROCHE DIAGNOSTICS		SARS-CoV-2 Rapid Antigen Test	410004	positive	stronger than control band	n.I.	n.I.
March	Lateral flow test	V3_196	Rapid Test	ROCHE DIAGNOSTICS		SARS-CoV-2 Rapid Antigen Test	410005	negative	no virus-specific band	n.I.	n.I.
March	Lateral flow test	V3_197	Rapid Test	ROCHE DIAGNOSTICS		SARS-CoV-2 Rapid Antigen Test	410001	positive	much weaker than control band	n.I.	n.I.
March	Lateral flow test	V3_197	Rapid Test	ROCHE DIAGNOSTICS		SARS-CoV-2 Rapid Antigen Test	410002	negative	n.I.	n.I.	n.I.
March	Lateral flow test	V3_197	Rapid Test	ROCHE DIAGNOSTICS		SARS-CoV-2 Rapid Antigen Test	410003	negative	n.I.	n.I.	n.I.
March	Lateral flow test	V3_197	Rapid Test	ROCHE DIAGNOSTICS		SARS-CoV-2 Rapid Antigen Test	410004	positive	n.I.	n.I.	n.I.
March	Lateral flow test	V3_197	Rapid Test	ROCHE DIAGNOSTICS		SARS-CoV-2 Rapid Antigen Test	410005	negative	n.I.	n.I.	n.I.
March	Lateral flow test	V3_159	Rapid Test	ROCHE DIAGNOSTICS		SARS-CoV-2 Rapid Antigen Test	410001	negative	n.I.	n.I.	n.I.
March	Lateral flow test	V3_159	Rapid Test	ROCHE DIAGNOSTICS		SARS-CoV-2 Rapid Antigen Test	410002	negative	n.I.	n.I.	n.I.
March	Lateral flow test	V3_159	Rapid Test	ROCHE DIAGNOSTICS		SARS-CoV-2 Rapid Antigen Test	410003	negative	n.I.	n.I.	n.I.
March	Lateral flow test	V3_159	Rapid Test	ROCHE DIAGNOSTICS		SARS-CoV-2 Rapid Antigen Test	410004	positive	weaker than control band	n.I.	n.I.
March	Lateral flow test	V3_159	Rapid Test	ROCHE DIAGNOSTICS		SARS-CoV-2 Rapid Antigen Test	410005	negative	n.I.	n.I.	n.I.
March	Lateral flow test	V3_198	Rapid Test	ROCHE DIAGNOSTICS		SARS-CoV-2 Rapid Antigen Test	410001	negative	no virus-specific band	n.I.	n.I.
March	Lateral flow test	V3_198	Rapid Test	ROCHE DIAGNOSTICS		SARS-CoV-2 Rapid Antigen Test	410002	negative	no virus-specific band	n.I.	n.I.
March	Lateral flow test	V3_198	Rapid Test	ROCHE DIAGNOSTICS		SARS-CoV-2 Rapid Antigen Test	410003	negative	no virus-specific band	n.I.	n.I.
March	Lateral flow test	V3_198	Rapid Test	ROCHE DIAGNOSTICS		SARS-CoV-2 Rapid Antigen Test	410004	positive	weaker than control band	n.I.	n.I.
March	Lateral flow test	V3_198	Rapid Test	ROCHE DIAGNOSTICS		SARS-CoV-2 Rapid Antigen Test	410005	negative	no virus-specific band	n.I.	n.I.
March	Lateral flow test	V3_199	Rapid Test	ROCHE DIAGNOSTICS	Roche: other devices	SARS-CoV-2 Rapid Antigen Test	410001	positive	virus-specific band just visible	n.I.	n.I.
March	Lateral flow test	V3_199	Rapid Test	ROCHE DIAGNOSTICS	Roche: other devices	SARS-CoV-2 Rapid Antigen Test	410002	negative	no virus-specific band	n.I.	n.I.
March	Lateral flow test	V3_199	Rapid Test	ROCHE DIAGNOSTICS	Roche: other devices	SARS-CoV-2 Rapid Antigen Test	410003	negative	no virus-specific band	n.I.	n.I.
March	Lateral flow test	V3_199	Rapid Test	ROCHE DIAGNOSTICS	Roche: other devices	SARS-CoV-2 Rapid Antigen Test	410004	positive	same strength as control band	n.I.	n.I.
March	Lateral flow test	V3_199	Rapid Test	ROCHE DIAGNOSTICS	Roche: other devices	SARS-CoV-2 Rapid Antigen Test	410005	negative	no virus-specific band	n.I.	n.I.
March	Lateral flow test	V3_47	Rapid Test	ROCHE DIAGNOSTICS		SARS-CoV-2 Rapid Antigen Test	410001	positive	virus-specific band just visible	n.I.	n.I.
March	Lateral flow test	V3_47	Rapid Test	ROCHE DIAGNOSTICS		SARS-CoV-2 Rapid Antigen Test	410002	negative	no virus-specific band	n.I.	n.I.
March	Lateral flow test	V3_47	Rapid Test	ROCHE DIAGNOSTICS		SARS-CoV-2 Rapid Antigen Test	410003	negative	no virus-specific band	n.I.	n.I.
March	Lateral flow test	V3_47	Rapid Test	ROCHE DIAGNOSTICS		SARS-CoV-2 Rapid Antigen Test	410004	positive	weaker than control band	n.I.	n.I.
March	Lateral flow test	V3_47	Rapid Test	ROCHE DIAGNOSTICS		SARS-CoV-2 Rapid Antigen Test	410005	negative	no virus-specific band	n.I.	n.I.
March	Lateral flow test	V3_10	Rapid Test	ROCHE DIAGNOSTICS		SARS-CoV-2 Rapid Antigen Test	410001	positive	virus-specific band just visible	n.I.	n.I.
March	Lateral flow test	V3_10	Rapid Test	ROCHE DIAGNOSTICS		SARS-CoV-2 Rapid Antigen Test	410002	negative	no virus-specific band	n.I.	n.I.
March	Lateral flow test	V3_10	Rapid Test	ROCHE DIAGNOSTICS		SARS-CoV-2 Rapid Antigen Test	410003	negative	no virus-specific band	n.I.	n.I.
March	Lateral flow test	V3_10	Rapid Test	ROCHE DIAGNOSTICS		SARS-CoV-2 Rapid Antigen Test	410004	positive	weaker than control band	n.I.	n.I.
March	Lateral flow test	V3_10	Rapid Test	ROCHE DIAGNOSTICS		SARS-CoV-2 Rapid Antigen Test	410005	negative	no virus-specific band	n.I.	n.I.
March	Lateral flow test	V3_200	Rapid Test	ROCHE DIAGNOSTICS		SARS-CoV-2 Rapid Antigen Test	410001	positive	n.I.	n.I.	n.I.
March	Lateral flow test	V3_200	Rapid Test	ROCHE DIAGNOSTICS		SARS-CoV-2 Rapid Antigen Test	410002	negative	n.I.	n.I.	n.I.
March	Lateral flow test	V3_200	Rapid Test	ROCHE DIAGNOSTICS		SARS-CoV-2 Rapid Antigen Test	410003	negative	n.I.	n.I.	n.I.
March	Lateral flow test	V3_200	Rapid Test	ROCHE DIAGNOSTICS		SARS-CoV-2 Rapid Antigen Test	410004	positive	n.I.	n.I.	n.I.
March	Lateral flow test	V3_200	Rapid Test	ROCHE DIAGNOSTICS		SARS-CoV-2 Rapid Antigen Test	410005	positive	n.I.	n.I.	n.I.
March	Lateral flow test	V3_201	Rapid Test	ROCHE DIAGNOSTICS	manual performance	SARS-CoV-2 Rapid Antigen Test	410001	positive	virus-specific band just visible	n.I.	n.I.
March	Lateral flow test	V3_201	Rapid Test	ROCHE DIAGNOSTICS	manual performance	SARS-CoV-2 Rapid Antigen Test	410002	negative	no virus-specific band	n.I.	n.I.
March	Lateral flow test	V3_201	Rapid Test	ROCHE DIAGNOSTICS	manual performance	SARS-CoV-2 Rapid Antigen Test	410003	negative	no virus-specific band	n.I.	n.I.
March	Lateral flow test	V3_201	Rapid Test	ROCHE DIAGNOSTICS	manual performance	SARS-CoV-2 Rapid Antigen Test	410004	positive	weaker than control band	n.I.	n.I.
March	Lateral flow test	V3_201	Rapid Test	ROCHE DIAGNOSTICS	manual performance	SARS-CoV-2 Rapid Antigen Test	410005	negative	no virus-specific band	n.I.	n.I.
March	Lateral flow test	V3_11	Rapid Test	ROCHE DIAGNOSTICS	manual performance	SARS-CoV-2 Rapid Antigen Test	410001	positive	virus-specific band just visible	n.I.	n.I.
March	Lateral flow test	V3_11	Rapid Test	ROCHE DIAGNOSTICS	manual performance	SARS-CoV-2 Rapid Antigen Test	410002	negative	no virus-specific band	n.I.	n.I.
March	Lateral flow test	V3_11	Rapid Test	ROCHE DIAGNOSTICS	manual performance	SARS-CoV-2 Rapid Antigen Test	410003	negative	no virus-specific band	n.I.	n.I.
March	Lateral flow test	V3_11	Rapid Test	ROCHE DIAGNOSTICS	manual performance	SARS-CoV-2 Rapid Antigen Test	410004	positive	weaker than control band	n.I.	n.I.
March	Lateral flow test	V3_11	Rapid Test	ROCHE DIAGNOSTICS	manual performance	SARS-CoV-2 Rapid Antigen Test	410005	negative	no virus-specific band	n.I.	n.I.
March	Lateral flow test	V3_202	Rapid Test	ROCHE DIAGNOSTICS		SARS-CoV-2 Rapid Antigen Test	410001	negative	no virus-specific band	n.I.	n.I.
March	Lateral flow test	V3_202	Rapid Test	ROCHE DIAGNOSTICS		SARS-CoV-2 Rapid Antigen Test	410002	negative	no virus-specific band	n.I.	n.I.
March	Lateral flow test	V3_202	Rapid Test	ROCHE DIAGNOSTICS		SARS-CoV-2 Rapid Antigen Test	410003	negative	no virus-specific band	n.I.	n.I.
March	Lateral flow test	V3_202	Rapid Test	ROCHE DIAGNOSTICS		SARS-CoV-2 Rapid Antigen Test	410004	positive	much weaker than control band	n.I.	n.I.
March	Lateral flow test	V3_202	Rapid Test	ROCHE DIAGNOSTICS		SARS-CoV-2 Rapid Antigen Test	410005	negative	no virus-specific band	n.I.	n.I.
March	Lateral flow test	V3_203	Rapid Test	ROCHE DIAGNOSTICS		SARS-CoV-2 Rapid Antigen Test	410001	positive	virus-specific band just visible	n.I.	n.I.
March	Lateral flow test	V3_203	Rapid Test	ROCHE DIAGNOSTICS		SARS-CoV-2 Rapid Antigen Test	410002	negative	no virus-specific band	n.I.	n.I.
March	Lateral flow test	V3_203	Rapid Test	ROCHE DIAGNOSTICS		SARS-CoV-2 Rapid Antigen Test	410003	negative	no virus-specific band	n.I.	n.I.
March	Lateral flow test	V3_203	Rapid Test	ROCHE DIAGNOSTICS		SARS-CoV-2 Rapid Antigen Test	410004	positive	weaker than control band	n.I.	n.I.
March	Lateral flow test	V3_203	Rapid Test	ROCHE DIAGNOSTICS		SARS-CoV-2 Rapid Antigen Test	410005	negative	no virus-specific band	n.I.	n.I.
March	Lateral flow test	V3_204	Rapid Test	ROCHE DIAGNOSTICS		SARS-CoV-2 Rapid Antigen Test	410001	positive	much weaker than control band	n.I.	n.I.
March	Lateral flow test	V3_204	Rapid Test	ROCHE DIAGNOSTICS		SARS-CoV-2 Rapid Antigen Test	410002	negative	no virus-specific band	n.I.	n.I.
March	Lateral flow test	V3_204	Rapid Test	ROCHE DIAGNOSTICS		SARS-CoV-2 Rapid Antigen Test	410003	negative	no virus-specific band	n.I.	n.I.
March	Lateral flow test	V3_204	Rapid Test	ROCHE DIAGNOSTICS		SARS-CoV-2 Rapid Antigen Test	410004	positive	same strength as control band	n.I.	n.I.
March	Lateral flow test	V3_204	Rapid Test	ROCHE DIAGNOSTICS		SARS-CoV-2 Rapid Antigen Test	410005	negative	no virus-specific band	n.I.	n.I.
March	Lateral flow test	V3_205	Rapid Test	ROCHE DIAGNOSTICS	manual performance	SARS-CoV-2 Rapid Antigen Test	410001	negative	no virus-specific band	n.I.	n.I.
March	Lateral flow test	V3_205	Rapid Test	ROCHE DIAGNOSTICS	manual performance	SARS-CoV-2 Rapid Antigen Test	410002	negative	no virus-specific band	n.I.	n.I.
March	Lateral flow test	V3_205	Rapid Test	ROCHE DIAGNOSTICS	manual performance	SARS-CoV-2 Rapid Antigen Test	410003	negative	no virus-specific band	n.I.	n.I.
March	Lateral flow test	V3_205	Rapid Test	ROCHE DIAGNOSTICS	manual performance	SARS-CoV-2 Rapid Antigen Test	410004	positive	much weaker than control band	n.I.	n.I.
March	Lateral flow test	V3_205	Rapid Test	ROCHE DIAGNOSTICS	manual performance	SARS-CoV-2 Rapid Antigen Test	410005	negative	no virus-specific band	n.I.	n.I.
March	Lateral flow test	V3_206	Rapid Test	ROCHE DIAGNOSTICS		SARS-CoV-2 Rapid Antigen Test	410001	positive	virus-specific band just visible	n.I.	n.I.
March	Lateral flow test	V3_206	Rapid Test	ROCHE DIAGNOSTICS		SARS-CoV-2 Rapid Antigen Test	410002	negative	no virus-specific band	n.I.	n.I.
March	Lateral flow test	V3_206	Rapid Test	ROCHE DIAGNOSTICS		SARS-CoV-2 Rapid Antigen Test	410003	negative	no virus-specific band	n.I.	n.I.
March	Lateral flow test	V3_206	Rapid Test	ROCHE DIAGNOSTICS		SARS-CoV-2 Rapid Antigen Test	410004	positive	same strength as control band	n.I.	n.I.
March	Lateral flow test	V3_206	Rapid Test	ROCHE DIAGNOSTICS		SARS-CoV-2 Rapid Antigen Test	410005	negative	no virus-specific band	n.I.	n.I.
March	Lateral flow test	V3_207	Rapid Test	ROCHE DIAGNOSTICS		SARS-CoV-2 Rapid Antigen Test	410001	positive	virus-specific band just visible	n.I.	n.I.
March	Lateral flow test	V3_207	Rapid Test	ROCHE DIAGNOSTICS		SARS-CoV-2 Rapid Antigen Test	410002	negative	no virus-specific band	n.I.	n.I.
March	Lateral flow test	V3_207	Rapid Test	ROCHE DIAGNOSTICS		SARS-CoV-2 Rapid Antigen Test	410003	negative	no virus-specific band	n.I.	n.I.
March	Lateral flow test	V3_207	Rapid Test	ROCHE DIAGNOSTICS		SARS-CoV-2 Rapid Antigen Test	410004	positive	same strength as control band	n.I.	n.I.
March	Lateral flow test	V3_207	Rapid Test	ROCHE DIAGNOSTICS		SARS-CoV-2 Rapid Antigen Test	410005	negative	no virus-specific band	n.I.	n.I.
March	Lateral flow test	V3_208	Rapid Test	ROCHE DIAGNOSTICS		SARS-CoV-2 Rapid Antigen Test	410001	negative	no virus-specific band	n.I.	n.I.
March	Lateral flow test	V3_208	Rapid Test	ROCHE DIAGNOSTICS		SARS-CoV-2 Rapid Antigen Test	410002	negative	no virus-specific band	n.I.	n.I.
March	Lateral flow test	V3_208	Rapid Test	ROCHE DIAGNOSTICS		SARS-CoV-2 Rapid Antigen Test	410003	negative	no virus-specific band	n.I.	n.I.
March	Lateral flow test	V3_208	Rapid Test	ROCHE DIAGNOSTICS		SARS-CoV-2 Rapid Antigen Test	410004	positive	same strength as control band	n.I.	n.I.
March	Lateral flow test	V3_208	Rapid Test	ROCHE DIAGNOSTICS		SARS-CoV-2 Rapid Antigen Test	410005	negative	no virus-specific band	n.I.	n.I.
March	Lateral flow test	V3_209	Rapid Test	ROCHE DIAGNOSTICS	manual performance	SARS-CoV-2 Rapid Antigen Test	410001	positive	virus-specific band just visible	n.I.	n.I.
March	Lateral flow test	V3_209	Rapid Test	ROCHE DIAGNOSTICS	manual performance	SARS-CoV-2 Rapid Antigen Test	410002	negative	n.I.	n.I.	n.I.
March	Lateral flow test	V3_209	Rapid Test	ROCHE DIAGNOSTICS	manual performance	SARS-CoV-2 Rapid Antigen Test	410003	negative	n.I.	n.I.	n.I.
March	Lateral flow test	V3_209	Rapid Test	ROCHE DIAGNOSTICS	manual performance	SARS-CoV-2 Rapid Antigen Test	410004	positive	weaker than control band	n.I.	n.I.
March	Lateral flow test	V3_209	Rapid Test	ROCHE DIAGNOSTICS	manual performance	SARS-CoV-2 Rapid Antigen Test	410005	negative	n.I.	n.I.	n.I.
March	Lateral flow test	V3_210	Rapid Test	ROCHE DIAGNOSTICS	manual performance	SARS-CoV-2 Rapid Antigen Test	410001	negative	no virus-specific band	n.I.	n.I.
March	Lateral flow test	V3_210	Rapid Test	ROCHE DIAGNOSTICS	manual performance	SARS-CoV-2 Rapid Antigen Test	410002	negative	no virus-specific band	n.I.	n.I.
March	Lateral flow test	V3_210	Rapid Test	ROCHE DIAGNOSTICS	manual performance	SARS-CoV-2 Rapid Antigen Test	410003	negative	no virus-specific band	n.I.	n.I.
March	Lateral flow test	V3_210	Rapid Test	ROCHE DIAGNOSTICS	manual performance	SARS-CoV-2 Rapid Antigen Test	410004	positive	much weaker than control band	n.I.	n.I.
March	Lateral flow test	V3_210	Rapid Test	ROCHE DIAGNOSTICS	manual performance	SARS-CoV-2 Rapid Antigen Test	410005	negative	no virus-specific band	n.I.	n.I.
March	Lateral flow test	V3_211	Rapid Test	ROCHE DIAGNOSTICS		SARS-CoV-2 Rapid Antigen Test	410001	positive	virus-specific band just visible	n.I.	n.I.
March	Lateral flow test	V3_211	Rapid Test	ROCHE DIAGNOSTICS		SARS-CoV-2 Rapid Antigen Test	410002	negative	no virus-specific band	n.I.	n.I.
March	Lateral flow test	V3_211	Rapid Test	ROCHE DIAGNOSTICS		SARS-CoV-2 Rapid Antigen Test	410003	negative	no virus-specific band	n.I.	n.I.
March	Lateral flow test	V3_211	Rapid Test	ROCHE DIAGNOSTICS		SARS-CoV-2 Rapid Antigen Test	410004	positive	same strength as control band	n.I.	n.I.
March	Lateral flow test	V3_211	Rapid Test	ROCHE DIAGNOSTICS		SARS-CoV-2 Rapid Antigen Test	410005	negative	no virus-specific band	n.I.	n.I.
March	Lateral flow test	V3_212	Rapid Test	ROCHE DIAGNOSTICS	manual performance	SARS-CoV-2 Rapid Antigen Test	410001	positive	virus-specific band just visible	n.I.	n.I.
March	Lateral flow test	V3_212	Rapid Test	ROCHE DIAGNOSTICS	manual performance	SARS-CoV-2 Rapid Antigen Test	410002	negative	no virus-specific band	n.I.	n.I.
March	Lateral flow test	V3_212	Rapid Test	ROCHE DIAGNOSTICS	manual performance	SARS-CoV-2 Rapid Antigen Test	410003	negative	no virus-specific band	n.I.	n.I.
March	Lateral flow test	V3_212	Rapid Test	ROCHE DIAGNOSTICS	manual performance	SARS-CoV-2 Rapid Antigen Test	410004	positive	weaker than control band	n.I.	n.I.
March	Lateral flow test	V3_212	Rapid Test	ROCHE DIAGNOSTICS	manual performance	SARS-CoV-2 Rapid Antigen Test	410005	negative	no virus-specific band	n.I.	n.I.
March	Lateral flow test	V3_213	Rapid Test	ROCHE DIAGNOSTICS	manual performance	SARS-CoV-2 Rapid Antigen Test	410001	negative	n.I.	n.I.	n.I.
March	Lateral flow test	V3_213	Rapid Test	ROCHE DIAGNOSTICS	manual performance	SARS-CoV-2 Rapid Antigen Test	410002	negative	n.I.	n.I.	n.I.
March	Lateral flow test	V3_213	Rapid Test	ROCHE DIAGNOSTICS	manual performance	SARS-CoV-2 Rapid Antigen Test	410003	negative	n.I.	n.I.	n.I.
March	Lateral flow test	V3_213	Rapid Test	ROCHE DIAGNOSTICS	manual performance	SARS-CoV-2 Rapid Antigen Test	410004	positive	same strength as control band	n.I.	n.I.
March	Lateral flow test	V3_213	Rapid Test	ROCHE DIAGNOSTICS	manual performance	SARS-CoV-2 Rapid Antigen Test	410005	negative	n.I.	n.I.	n.I.
March	Lateral flow test	V3_214	Rapid Test	ROCHE DIAGNOSTICS		SARS-CoV-2 Rapid Antigen Test	410001	negative	no virus-specific band	n.I.	n.I.
March	Lateral flow test	V3_214	Rapid Test	ROCHE DIAGNOSTICS		SARS-CoV-2 Rapid Antigen Test	410002	negative	no virus-specific band	n.I.	n.I.
March	Lateral flow test	V3_214	Rapid Test	ROCHE DIAGNOSTICS		SARS-CoV-2 Rapid Antigen Test	410003	negative	no virus-specific band	n.I.	n.I.
March	Lateral flow test	V3_214	Rapid Test	ROCHE DIAGNOSTICS		SARS-CoV-2 Rapid Antigen Test	410004	positive	much weaker than control band	n.I.	n.I.
March	Lateral flow test	V3_214	Rapid Test	ROCHE DIAGNOSTICS		SARS-CoV-2 Rapid Antigen Test	410005	negative	no virus-specific band	n.I.	n.I.
March	Lateral flow test	V3_16	Rapid Test	ROCHE DIAGNOSTICS	manual performance	SARS-CoV-2 Rapid Antigen Test	410001	negative	no virus-specific band	n.I.	n.I.
March	Lateral flow test	V3_16	Rapid Test	ROCHE DIAGNOSTICS	manual performance	SARS-CoV-2 Rapid Antigen Test	410002	negative	no virus-specific band	n.I.	n.I.
March	Lateral flow test	V3_16	Rapid Test	ROCHE DIAGNOSTICS	manual performance	SARS-CoV-2 Rapid Antigen Test	410003	negative	no virus-specific band	n.I.	n.I.
March	Lateral flow test	V3_16	Rapid Test	ROCHE DIAGNOSTICS	manual performance	SARS-CoV-2 Rapid Antigen Test	410004	positive	weaker than control band	n.I.	n.I.
March	Lateral flow test	V3_16	Rapid Test	ROCHE DIAGNOSTICS	manual performance	SARS-CoV-2 Rapid Antigen Test	410005	negative	no virus-specific band	n.I.	n.I.
March	Lateral flow test	V3_215	Rapid Test	ROCHE DIAGNOSTICS	manual performance	SARS-CoV-2 Rapid Antigen Test	410001	positive	virus-specific band just visible	n.I.	n.I.
March	Lateral flow test	V3_215	Rapid Test	ROCHE DIAGNOSTICS	manual performance	SARS-CoV-2 Rapid Antigen Test	410002	negative	no virus-specific band	n.I.	n.I.
March	Lateral flow test	V3_215	Rapid Test	ROCHE DIAGNOSTICS	manual performance	SARS-CoV-2 Rapid Antigen Test	410003	negative	no virus-specific band	n.I.	n.I.
March	Lateral flow test	V3_215	Rapid Test	ROCHE DIAGNOSTICS	manual performance	SARS-CoV-2 Rapid Antigen Test	410004	positive	weaker than control band	n.I.	n.I.
March	Lateral flow test	V3_215	Rapid Test	ROCHE DIAGNOSTICS	manual performance	SARS-CoV-2 Rapid Antigen Test	410005	negative	no virus-specific band	n.I.	n.I.
March	Lateral flow test	V3_216	Rapid Test	ROCHE DIAGNOSTICS		SARS-CoV-2 Rapid Antigen Test	410001	positive	same strength as control band	n.I.	n.I.
March	Lateral flow test	V3_216	Rapid Test	ROCHE DIAGNOSTICS		SARS-CoV-2 Rapid Antigen Test	410002	negative	no virus-specific band	n.I.	n.I.
March	Lateral flow test	V3_216	Rapid Test	ROCHE DIAGNOSTICS		SARS-CoV-2 Rapid Antigen Test	410003	negative	no virus-specific band	n.I.	n.I.
March	Lateral flow test	V3_216	Rapid Test	ROCHE DIAGNOSTICS		SARS-CoV-2 Rapid Antigen Test	410004	positive	stronger than control band	n.I.	n.I.
March	Lateral flow test	V3_216	Rapid Test	ROCHE DIAGNOSTICS		SARS-CoV-2 Rapid Antigen Test	410005	positive	virus-specific band just visible	n.I.	n.I.
March	Lateral flow test	V3_217	Rapid Test	ROCHE DIAGNOSTICS		SARS-CoV-2 Rapid Antigen Test	410001	positive	virus-specific band just visible	n.I.	n.I.
March	Lateral flow test	V3_217	Rapid Test	ROCHE DIAGNOSTICS		SARS-CoV-2 Rapid Antigen Test	410002	negative	no virus-specific band	n.I.	n.I.
March	Lateral flow test	V3_217	Rapid Test	ROCHE DIAGNOSTICS		SARS-CoV-2 Rapid Antigen Test	410003	negative	no virus-specific band	n.I.	n.I.
March	Lateral flow test	V3_217	Rapid Test	ROCHE DIAGNOSTICS		SARS-CoV-2 Rapid Antigen Test	410004	positive	same strength as control band	n.I.	n.I.
March	Lateral flow test	V3_217	Rapid Test	ROCHE DIAGNOSTICS		SARS-CoV-2 Rapid Antigen Test	410005	negative	no virus-specific band	n.I.	n.I.
March	Lateral flow test	V3_218	Rapid Test	ROCHE DIAGNOSTICS		SARS-CoV-2 Rapid Antigen Test	410001	positive	virus-specific band just visible	n.I.	n.I.
March	Lateral flow test	V3_218	Rapid Test	ROCHE DIAGNOSTICS		SARS-CoV-2 Rapid Antigen Test	410002	negative	no virus-specific band	n.I.	n.I.
March	Lateral flow test	V3_218	Rapid Test	ROCHE DIAGNOSTICS		SARS-CoV-2 Rapid Antigen Test	410003	negative	no virus-specific band	n.I.	n.I.
March	Lateral flow test	V3_218	Rapid Test	ROCHE DIAGNOSTICS		SARS-CoV-2 Rapid Antigen Test	410004	positive	same strength as control band	n.I.	n.I.
March	Lateral flow test	V3_218	Rapid Test	ROCHE DIAGNOSTICS		SARS-CoV-2 Rapid Antigen Test	410005	negative	no virus-specific band	n.I.	n.I.
March	Lateral flow test	V3_21	Rapid Test	ROCHE DIAGNOSTICS		SARS-CoV-2 Rapid Antigen Test	410001	positive	virus-specific band just visible	n.I.	n.I.
March	Lateral flow test	V3_21	Rapid Test	ROCHE DIAGNOSTICS		SARS-CoV-2 Rapid Antigen Test	410002	negative	no virus-specific band	n.I.	n.I.
March	Lateral flow test	V3_21	Rapid Test	ROCHE DIAGNOSTICS		SARS-CoV-2 Rapid Antigen Test	410003	negative	no virus-specific band	n.I.	n.I.
March	Lateral flow test	V3_21	Rapid Test	ROCHE DIAGNOSTICS		SARS-CoV-2 Rapid Antigen Test	410004	positive	weaker than control band	n.I.	n.I.
March	Lateral flow test	V3_21	Rapid Test	ROCHE DIAGNOSTICS		SARS-CoV-2 Rapid Antigen Test	410005	negative	no virus-specific band	n.I.	n.I.
March	Lateral flow test	V3_219	Rapid Test	ROCHE DIAGNOSTICS		SARS-CoV-2 Rapid Antigen Test	410001	positive	much weaker than control band	n.I.	n.I.
March	Lateral flow test	V3_219	Rapid Test	ROCHE DIAGNOSTICS		SARS-CoV-2 Rapid Antigen Test	410002	negative	n.I.	n.I.	n.I.
March	Lateral flow test	V3_219	Rapid Test	ROCHE DIAGNOSTICS		SARS-CoV-2 Rapid Antigen Test	410003	negative	n.I.	n.I.	n.I.
March	Lateral flow test	V3_219	Rapid Test	ROCHE DIAGNOSTICS		SARS-CoV-2 Rapid Antigen Test	410004	positive	same strength as control band	n.I.	n.I.
March	Lateral flow test	V3_219	Rapid Test	ROCHE DIAGNOSTICS		SARS-CoV-2 Rapid Antigen Test	410005	negative	n.I.	n.I.	n.I.
March	Lateral flow test	V3_220	Rapid Test	ROCHE DIAGNOSTICS		SARS-CoV-2 Rapid Antigen Test	410001	negative	n.I.	n.I.	n.I.
March	Lateral flow test	V3_220	Rapid Test	ROCHE DIAGNOSTICS		SARS-CoV-2 Rapid Antigen Test	410002	negative	n.I.	n.I.	n.I.
March	Lateral flow test	V3_220	Rapid Test	ROCHE DIAGNOSTICS		SARS-CoV-2 Rapid Antigen Test	410003	negative	n.I.	n.I.	n.I.
March	Lateral flow test	V3_220	Rapid Test	ROCHE DIAGNOSTICS		SARS-CoV-2 Rapid Antigen Test	410004	positive	weaker than control band	n.I.	n.I.
March	Lateral flow test	V3_220	Rapid Test	ROCHE DIAGNOSTICS		SARS-CoV-2 Rapid Antigen Test	410005	negative	n.I.	n.I.	n.I.
March	Lateral flow test	V3_221	Rapid Test	ROCHE DIAGNOSTICS	manual performance	SARS-CoV-2 Rapid Antigen Test	410001	positive	much weaker than control band	n.I.	n.I.
March	Lateral flow test	V3_221	Rapid Test	ROCHE DIAGNOSTICS	manual performance	SARS-CoV-2 Rapid Antigen Test	410002	negative	no virus-specific band	n.I.	n.I.
March	Lateral flow test	V3_221	Rapid Test	ROCHE DIAGNOSTICS	manual performance	SARS-CoV-2 Rapid Antigen Test	410003	negative	no virus-specific band	n.I.	n.I.
March	Lateral flow test	V3_221	Rapid Test	ROCHE DIAGNOSTICS	manual performance	SARS-CoV-2 Rapid Antigen Test	410004	positive	stronger than control band	n.I.	n.I.
March	Lateral flow test	V3_221	Rapid Test	ROCHE DIAGNOSTICS	manual performance	SARS-CoV-2 Rapid Antigen Test	410005	negative	no virus-specific band	n.I.	n.I.
March	Lateral flow test	V3_222	Rapid Test	ROCHE DIAGNOSTICS		SARS-CoV-2 Rapid Antigen Test	410001	positive	virus-specific band just visible	n.I.	n.I.
March	Lateral flow test	V3_222	Rapid Test	ROCHE DIAGNOSTICS		SARS-CoV-2 Rapid Antigen Test	410002	negative	n.I.	n.I.	n.I.
March	Lateral flow test	V3_222	Rapid Test	ROCHE DIAGNOSTICS		SARS-CoV-2 Rapid Antigen Test	410003	negative	n.I.	n.I.	n.I.
March	Lateral flow test	V3_222	Rapid Test	ROCHE DIAGNOSTICS		SARS-CoV-2 Rapid Antigen Test	410004	positive	weaker than control band	n.I.	n.I.
March	Lateral flow test	V3_222	Rapid Test	ROCHE DIAGNOSTICS		SARS-CoV-2 Rapid Antigen Test	410005	negative	n.I.	n.I.	n.I.
March	Lateral flow test	V3_223	Rapid Test	ROCHE DIAGNOSTICS		SARS-CoV-2 Rapid Antigen Test	410001	negative	no virus-specific band	n.I.	n.I.
March	Lateral flow test	V3_223	Rapid Test	ROCHE DIAGNOSTICS		SARS-CoV-2 Rapid Antigen Test	410002	negative	no virus-specific band	n.I.	n.I.
March	Lateral flow test	V3_223	Rapid Test	ROCHE DIAGNOSTICS		SARS-CoV-2 Rapid Antigen Test	410003	negative	no virus-specific band	n.I.	n.I.
March	Lateral flow test	V3_223	Rapid Test	ROCHE DIAGNOSTICS		SARS-CoV-2 Rapid Antigen Test	410004	positive	weaker than control band	n.I.	n.I.
March	Lateral flow test	V3_223	Rapid Test	ROCHE DIAGNOSTICS		SARS-CoV-2 Rapid Antigen Test	410005	negative	no virus-specific band	n.I.	n.I.
March	Lateral flow test	V3_224	Rapid Test	ROCHE DIAGNOSTICS	manual performance	SARS-CoV-2 Rapid Antigen Test	410001	negative	no virus-specific band	n.I.	n.I.
March	Lateral flow test	V3_224	Rapid Test	ROCHE DIAGNOSTICS	manual performance	SARS-CoV-2 Rapid Antigen Test	410002	negative	no virus-specific band	n.I.	n.I.
March	Lateral flow test	V3_224	Rapid Test	ROCHE DIAGNOSTICS	manual performance	SARS-CoV-2 Rapid Antigen Test	410003	negative	no virus-specific band	n.I.	n.I.
March	Lateral flow test	V3_224	Rapid Test	ROCHE DIAGNOSTICS	manual performance	SARS-CoV-2 Rapid Antigen Test	410004	positive	weaker than control band	n.I.	n.I.
March	Lateral flow test	V3_224	Rapid Test	ROCHE DIAGNOSTICS	manual performance	SARS-CoV-2 Rapid Antigen Test	410005	negative	no virus-specific band	n.I.	n.I.
March	Lateral flow test	V3_225	Rapid Test	ROCHE DIAGNOSTICS		SARS-CoV-2 Rapid Antigen Test	410001	positive	virus-specific band just visible	n.I.	n.I.
March	Lateral flow test	V3_225	Rapid Test	ROCHE DIAGNOSTICS		SARS-CoV-2 Rapid Antigen Test	410002	negative	no virus-specific band	n.I.	n.I.
March	Lateral flow test	V3_225	Rapid Test	ROCHE DIAGNOSTICS		SARS-CoV-2 Rapid Antigen Test	410003	negative	no virus-specific band	n.I.	n.I.
March	Lateral flow test	V3_225	Rapid Test	ROCHE DIAGNOSTICS		SARS-CoV-2 Rapid Antigen Test	410004	positive	weaker than control band	n.I.	n.I.
March	Lateral flow test	V3_225	Rapid Test	ROCHE DIAGNOSTICS		SARS-CoV-2 Rapid Antigen Test	410005	negative	no virus-specific band	n.I.	n.I.
March	Lateral flow test	V3_226	Rapid Test	ROCHE DIAGNOSTICS	manual performance	SARS-CoV-2 Rapid Antigen Test	410001	positive	virus-specific band just visible	n.I.	n.I.
March	Lateral flow test	V3_226	Rapid Test	ROCHE DIAGNOSTICS	manual performance	SARS-CoV-2 Rapid Antigen Test	410002	negative	no virus-specific band	n.I.	n.I.
March	Lateral flow test	V3_226	Rapid Test	ROCHE DIAGNOSTICS	manual performance	SARS-CoV-2 Rapid Antigen Test	410003	negative	no virus-specific band	n.I.	n.I.
March	Lateral flow test	V3_226	Rapid Test	ROCHE DIAGNOSTICS	manual performance	SARS-CoV-2 Rapid Antigen Test	410004	positive	weaker than control band	n.I.	n.I.
March	Lateral flow test	V3_226	Rapid Test	ROCHE DIAGNOSTICS	manual performance	SARS-CoV-2 Rapid Antigen Test	410005	negative	no virus-specific band	n.I.	n.I.
March	Lateral flow test	V3_227	Rapid Test	ROCHE DIAGNOSTICS		SARS-CoV-2 Rapid Antigen Test	410001	negative	no virus-specific band	n.I.	n.I.
March	Lateral flow test	V3_227	Rapid Test	ROCHE DIAGNOSTICS		SARS-CoV-2 Rapid Antigen Test	410002	negative	no virus-specific band	n.I.	n.I.
March	Lateral flow test	V3_227	Rapid Test	ROCHE DIAGNOSTICS		SARS-CoV-2 Rapid Antigen Test	410003	negative	no virus-specific band	n.I.	n.I.
March	Lateral flow test	V3_227	Rapid Test	ROCHE DIAGNOSTICS		SARS-CoV-2 Rapid Antigen Test	410004	positive	weaker than control band	n.I.	n.I.
March	Lateral flow test	V3_227	Rapid Test	ROCHE DIAGNOSTICS		SARS-CoV-2 Rapid Antigen Test	410005	negative	no virus-specific band	n.I.	n.I.
March	Lateral flow test	V3_228	Rapid Test	ROCHE DIAGNOSTICS	manual performance	SARS-CoV-2 Rapid Antigen Test	410001	positive	n.I.	n.I.	n.I.
March	Lateral flow test	V3_228	Rapid Test	ROCHE DIAGNOSTICS	manual performance	SARS-CoV-2 Rapid Antigen Test	410002	negative	n.I.	n.I.	n.I.
March	Lateral flow test	V3_228	Rapid Test	ROCHE DIAGNOSTICS	manual performance	SARS-CoV-2 Rapid Antigen Test	410003	negative	n.I.	n.I.	n.I.
March	Lateral flow test	V3_228	Rapid Test	ROCHE DIAGNOSTICS	manual performance	SARS-CoV-2 Rapid Antigen Test	410004	positive	n.I.	n.I.	n.I.
March	Lateral flow test	V3_228	Rapid Test	ROCHE DIAGNOSTICS	manual performance	SARS-CoV-2 Rapid Antigen Test	410005	negative	n.I.	n.I.	n.I.
March	Lateral flow test	V3_229	Rapid Test	ROCHE DIAGNOSTICS		SARS-CoV-2 Rapid Antigen Test	410001	negative	n.I.	n.I.	n.I.
March	Lateral flow test	V3_229	Rapid Test	ROCHE DIAGNOSTICS		SARS-CoV-2 Rapid Antigen Test	410002	negative	n.I.	n.I.	n.I.
March	Lateral flow test	V3_229	Rapid Test	ROCHE DIAGNOSTICS		SARS-CoV-2 Rapid Antigen Test	410003	negative	n.I.	n.I.	n.I.
March	Lateral flow test	V3_229	Rapid Test	ROCHE DIAGNOSTICS		SARS-CoV-2 Rapid Antigen Test	410004	positive	weaker than control band	n.I.	n.I.
March	Lateral flow test	V3_229	Rapid Test	ROCHE DIAGNOSTICS		SARS-CoV-2 Rapid Antigen Test	410005	negative	n.I.	n.I.	n.I.
March	Lateral flow test	V3_230	Rapid Test	ROCHE DIAGNOSTICS	manual performance	SARS-CoV-2 Rapid Antigen Test	410001	positive	much weaker than control band	n.I.	n.I.
March	Lateral flow test	V3_230	Rapid Test	ROCHE DIAGNOSTICS	manual performance	SARS-CoV-2 Rapid Antigen Test	410002	negative	n.I.	n.I.	n.I.
March	Lateral flow test	V3_230	Rapid Test	ROCHE DIAGNOSTICS	manual performance	SARS-CoV-2 Rapid Antigen Test	410003	negative	n.I.	n.I.	n.I.
March	Lateral flow test	V3_230	Rapid Test	ROCHE DIAGNOSTICS	manual performance	SARS-CoV-2 Rapid Antigen Test	410004	positive	same strength as control band	n.I.	n.I.
March	Lateral flow test	V3_230	Rapid Test	ROCHE DIAGNOSTICS	manual performance	SARS-CoV-2 Rapid Antigen Test	410005	negative	n.I.	n.I.	n.I.
March	Lateral flow test	V3_59	Rapid Test	ROCHE DIAGNOSTICS		SARS-CoV-2 Rapid Antigen Test	410001	negative	no virus-specific band	n.I.	n.I.
March	Lateral flow test	V3_59	Rapid Test	ROCHE DIAGNOSTICS		SARS-CoV-2 Rapid Antigen Test	410002	negative	no virus-specific band	n.I.	n.I.
March	Lateral flow test	V3_59	Rapid Test	ROCHE DIAGNOSTICS		SARS-CoV-2 Rapid Antigen Test	410003	negative	no virus-specific band	n.I.	n.I.
March	Lateral flow test	V3_59	Rapid Test	ROCHE DIAGNOSTICS		SARS-CoV-2 Rapid Antigen Test	410004	negative	no virus-specific band	n.I.	n.I.
March	Lateral flow test	V3_59	Rapid Test	ROCHE DIAGNOSTICS		SARS-CoV-2 Rapid Antigen Test	410005	negative	no virus-specific band	n.I.	n.I.
March	Lateral flow test	V3_129	Rapid Test	ROCHE DIAGNOSTICS	manual performance	SARS-CoV-2 Rapid Antigen Test	410001	positive	virus-specific band just visible	n.I.	n.I.
March	Lateral flow test	V3_129	Rapid Test	ROCHE DIAGNOSTICS	manual performance	SARS-CoV-2 Rapid Antigen Test	410002	negative	no virus-specific band	n.I.	n.I.
March	Lateral flow test	V3_129	Rapid Test	ROCHE DIAGNOSTICS	manual performance	SARS-CoV-2 Rapid Antigen Test	410003	negative	no virus-specific band	n.I.	n.I.
March	Lateral flow test	V3_129	Rapid Test	ROCHE DIAGNOSTICS	manual performance	SARS-CoV-2 Rapid Antigen Test	410004	positive	much weaker than control band	n.I.	n.I.
March	Lateral flow test	V3_129	Rapid Test	ROCHE DIAGNOSTICS	manual performance	SARS-CoV-2 Rapid Antigen Test	410005	negative	no virus-specific band	n.I.	n.I.
March	Lateral flow test	V3_121	Rapid Test	ROCHE DIAGNOSTICS		SARS-CoV-2 Rapid Antigen Test	410001	positive	virus-specific band just visible	n.I.	n.I.
March	Lateral flow test	V3_121	Rapid Test	ROCHE DIAGNOSTICS		SARS-CoV-2 Rapid Antigen Test	410002	negative	n.I.	n.I.	n.I.
March	Lateral flow test	V3_121	Rapid Test	ROCHE DIAGNOSTICS		SARS-CoV-2 Rapid Antigen Test	410003	negative	n.I.	n.I.	n.I.
March	Lateral flow test	V3_121	Rapid Test	ROCHE DIAGNOSTICS		SARS-CoV-2 Rapid Antigen Test	410004	positive	much weaker than control band	n.I.	n.I.
March	Lateral flow test	V3_121	Rapid Test	ROCHE DIAGNOSTICS		SARS-CoV-2 Rapid Antigen Test	410005	negative	n.I.	n.I.	n.I.
March	Lateral flow test	V3_231	Rapid Test	ROCHE DIAGNOSTICS	manual performance	SARS-CoV-2 Rapid Antigen Test	410001	positive	much weaker than control band	n.I.	n.I.
March	Lateral flow test	V3_231	Rapid Test	ROCHE DIAGNOSTICS	manual performance	SARS-CoV-2 Rapid Antigen Test	410002	negative	no virus-specific band	n.I.	n.I.
March	Lateral flow test	V3_231	Rapid Test	ROCHE DIAGNOSTICS	manual performance	SARS-CoV-2 Rapid Antigen Test	410003	negative	no virus-specific band	n.I.	n.I.
March	Lateral flow test	V3_231	Rapid Test	ROCHE DIAGNOSTICS	manual performance	SARS-CoV-2 Rapid Antigen Test	410004	positive	same strength as control band	n.I.	n.I.
March	Lateral flow test	V3_231	Rapid Test	ROCHE DIAGNOSTICS	manual performance	SARS-CoV-2 Rapid Antigen Test	410005	negative	no virus-specific band	n.I.	n.I.
March	Lateral flow test	V3_232	Rapid Test	ROCHE DIAGNOSTICS		SARS-CoV-2 Rapid Antigen Test	410001	negative	no virus-specific band	n.I.	n.I.
March	Lateral flow test	V3_232	Rapid Test	ROCHE DIAGNOSTICS		SARS-CoV-2 Rapid Antigen Test	410002	negative	no virus-specific band	n.I.	n.I.
March	Lateral flow test	V3_232	Rapid Test	ROCHE DIAGNOSTICS		SARS-CoV-2 Rapid Antigen Test	410003	negative	no virus-specific band	n.I.	n.I.
March	Lateral flow test	V3_232	Rapid Test	ROCHE DIAGNOSTICS		SARS-CoV-2 Rapid Antigen Test	410004	positive	weaker than control band	n.I.	n.I.
March	Lateral flow test	V3_232	Rapid Test	ROCHE DIAGNOSTICS		SARS-CoV-2 Rapid Antigen Test	410005	negative	no virus-specific band	n.I.	n.I.
March	Lateral flow test	V3_233	Rapid Test	ROCHE DIAGNOSTICS		SARS-CoV-2 Rapid Antigen Test	410001	negative	no virus-specific band	n.I.	n.I.
March	Lateral flow test	V3_233	Rapid Test	ROCHE DIAGNOSTICS		SARS-CoV-2 Rapid Antigen Test	410002	negative	no virus-specific band	n.I.	n.I.
March	Lateral flow test	V3_233	Rapid Test	ROCHE DIAGNOSTICS		SARS-CoV-2 Rapid Antigen Test	410003	negative	no virus-specific band	n.I.	n.I.
March	Lateral flow test	V3_233	Rapid Test	ROCHE DIAGNOSTICS		SARS-CoV-2 Rapid Antigen Test	410004	positive	weaker than control band	n.I.	n.I.
March	Lateral flow test	V3_233	Rapid Test	ROCHE DIAGNOSTICS		SARS-CoV-2 Rapid Antigen Test	410005	negative	no virus-specific band	n.I.	n.I.
March	Lateral flow test	V3_234	Rapid Test	ROCHE DIAGNOSTICS		SARS-CoV-2 Rapid Antigen Test	410001	negative	no virus-specific band	n.I.	n.I.
March	Lateral flow test	V3_234	Rapid Test	ROCHE DIAGNOSTICS		SARS-CoV-2 Rapid Antigen Test	410002	negative	no virus-specific band	n.I.	n.I.
March	Lateral flow test	V3_234	Rapid Test	ROCHE DIAGNOSTICS		SARS-CoV-2 Rapid Antigen Test	410003	negative	no virus-specific band	n.I.	n.I.
March	Lateral flow test	V3_234	Rapid Test	ROCHE DIAGNOSTICS		SARS-CoV-2 Rapid Antigen Test	410004	positive	weaker than control band	n.I.	n.I.
March	Lateral flow test	V3_234	Rapid Test	ROCHE DIAGNOSTICS		SARS-CoV-2 Rapid Antigen Test	410005	negative	no virus-specific band	n.I.	n.I.
March	Lateral flow test	V3_235	Rapid Test	SAFECARE BIOTECH	manual performance	SAFECARE One Step Rapid Test COVID-19 Antigen Rapid Test Kit	410001	negative	no virus-specific band	n.I.	n.I.
March	Lateral flow test	V3_235	Rapid Test	SAFECARE BIOTECH	manual performance	SAFECARE One Step Rapid Test COVID-19 Antigen Rapid Test Kit	410002	negative	no virus-specific band	n.I.	n.I.
March	Lateral flow test	V3_235	Rapid Test	SAFECARE BIOTECH	manual performance	SAFECARE One Step Rapid Test COVID-19 Antigen Rapid Test Kit	410003	negative	no virus-specific band	n.I.	n.I.
March	Lateral flow test	V3_235	Rapid Test	SAFECARE BIOTECH	manual performance	SAFECARE One Step Rapid Test COVID-19 Antigen Rapid Test Kit	410004	positive	virus-specific band just visible	n.I.	n.I.
March	Lateral flow test	V3_235	Rapid Test	SAFECARE BIOTECH	manual performance	SAFECARE One Step Rapid Test COVID-19 Antigen Rapid Test Kit	410005	negative	no virus-specific band	n.I.	n.I.
March	Lateral flow test	V3_236	Rapid Test	SALOFA OY		Sienna COVID-19 Antigen Rapid Test Cassette	410001	negative	no virus-specific band	n.I.	n.I.
March	Lateral flow test	V3_236	Rapid Test	SALOFA OY		Sienna COVID-19 Antigen Rapid Test Cassette	410002	negative	no virus-specific band	n.I.	n.I.
March	Lateral flow test	V3_236	Rapid Test	SALOFA OY		Sienna COVID-19 Antigen Rapid Test Cassette	410003	negative	no virus-specific band	n.I.	n.I.
March	Lateral flow test	V3_236	Rapid Test	SALOFA OY		Sienna COVID-19 Antigen Rapid Test Cassette	410004	positive	same strength as control band	n.I.	n.I.
March	Lateral flow test	V3_236	Rapid Test	SALOFA OY		Sienna COVID-19 Antigen Rapid Test Cassette	410005	negative	no virus-specific band	n.I.	n.I.
March	Lateral flow test	V3_237	Rapid Test	SCHEBO BIOTECH AG	manual performance	ScheBo SARS-CoV-2 Quick Antigen Schnelltest	410001	positive	virus-specific band just visible	n.I.	n.I.
March	Lateral flow test	V3_237	Rapid Test	SCHEBO BIOTECH AG	manual performance	ScheBo SARS-CoV-2 Quick Antigen Schnelltest	410002	negative	no virus-specific band	n.I.	n.I.
March	Lateral flow test	V3_237	Rapid Test	SCHEBO BIOTECH AG	manual performance	ScheBo SARS-CoV-2 Quick Antigen Schnelltest	410003	negative	no virus-specific band	n.I.	n.I.
March	Lateral flow test	V3_237	Rapid Test	SCHEBO BIOTECH AG	manual performance	ScheBo SARS-CoV-2 Quick Antigen Schnelltest	410004	positive	same strength as control band	n.I.	n.I.
March	Lateral flow test	V3_237	Rapid Test	SCHEBO BIOTECH AG	manual performance	ScheBo SARS-CoV-2 Quick Antigen Schnelltest	410005	negative	no virus-specific band	n.I.	n.I.
March	Lateral flow test	V3_117	Rapid Test	SCHEBO BIOTECH AG	other systems	ScheBo SARS-CoV-2 Quick Antigen Schnelltest	410001	positive	much weaker than control band	n.I.	n.I.
March	Lateral flow test	V3_117	Rapid Test	SCHEBO BIOTECH AG	other systems	ScheBo SARS-CoV-2 Quick Antigen Schnelltest	410002	negative	no virus-specific band	n.I.	n.I.
March	Lateral flow test	V3_117	Rapid Test	SCHEBO BIOTECH AG	other systems	ScheBo SARS-CoV-2 Quick Antigen Schnelltest	410003	negative	no virus-specific band	n.I.	n.I.
March	Lateral flow test	V3_117	Rapid Test	SCHEBO BIOTECH AG	other systems	ScheBo SARS-CoV-2 Quick Antigen Schnelltest	410004	positive	weaker than control band	n.I.	n.I.
March	Lateral flow test	V3_117	Rapid Test	SCHEBO BIOTECH AG	other systems	ScheBo SARS-CoV-2 Quick Antigen Schnelltest	410005	negative	no virus-specific band	n.I.	n.I.
March	Lateral flow test	V3_2	Rapid Test	SD BIOSENSOR		Standard F COVID-19 AG FIA	410001	positive	n.I.	n.I.	n.I.
March	Lateral flow test	V3_2	Rapid Test	SD BIOSENSOR		Standard F COVID-19 AG FIA	410002	negative	n.I.	n.I.	n.I.
March	Lateral flow test	V3_2	Rapid Test	SD BIOSENSOR		Standard F COVID-19 AG FIA	410003	negative	n.I.	n.I.	n.I.
March	Lateral flow test	V3_2	Rapid Test	SD BIOSENSOR		Standard F COVID-19 AG FIA	410004	positive	n.I.	n.I.	n.I.
March	Lateral flow test	V3_2	Rapid Test	SD BIOSENSOR		Standard F COVID-19 AG FIA	410005	negative	n.I.	n.I.	n.I.
March	Lateral flow test	V3_76	Rapid Test	SD BIOSENSOR		Standard F COVID-19 AG FIA	410001	positive	n.I.	n.I.	n.I.
March	Lateral flow test	V3_76	Rapid Test	SD BIOSENSOR		Standard F COVID-19 AG FIA	410002	negative	n.I.	n.I.	n.I.
March	Lateral flow test	V3_76	Rapid Test	SD BIOSENSOR		Standard F COVID-19 AG FIA	410003	negative	n.I.	n.I.	n.I.
March	Lateral flow test	V3_76	Rapid Test	SD BIOSENSOR		Standard F COVID-19 AG FIA	410004	positive	n.I.	n.I.	n.I.
March	Lateral flow test	V3_76	Rapid Test	SD BIOSENSOR		Standard F COVID-19 AG FIA	410005	positive	n.I.	n.I.	n.I.
March	Lateral flow test	V3_238	Rapid Test	SD BIOSENSOR		Standard F COVID-19 AG FIA	410001	positive	n.I.	n.I.	n.I.
March	Lateral flow test	V3_238	Rapid Test	SD BIOSENSOR		Standard F COVID-19 AG FIA	410002	negative	n.I.	n.I.	n.I.
March	Lateral flow test	V3_238	Rapid Test	SD BIOSENSOR		Standard F COVID-19 AG FIA	410003	negative	n.I.	n.I.	n.I.
March	Lateral flow test	V3_238	Rapid Test	SD BIOSENSOR		Standard F COVID-19 AG FIA	410004	positive	n.I.	n.I.	n.I.
March	Lateral flow test	V3_238	Rapid Test	SD BIOSENSOR		Standard F COVID-19 AG FIA	410005	negative	n.I.	n.I.	n.I.
March	Lateral flow test	V3_48	Rapid Test	SD BIOSENSOR	other systems	Standard F COVID-19 AG FIA	410001	positive	n.I.	n.I.	n.I.
March	Lateral flow test	V3_48	Rapid Test	SD BIOSENSOR	other systems	Standard F COVID-19 AG FIA	410002	negative	n.I.	n.I.	n.I.
March	Lateral flow test	V3_48	Rapid Test	SD BIOSENSOR	other systems	Standard F COVID-19 AG FIA	410003	negative	n.I.	n.I.	n.I.
March	Lateral flow test	V3_48	Rapid Test	SD BIOSENSOR	other systems	Standard F COVID-19 AG FIA	410004	positive	n.I.	n.I.	n.I.
March	Lateral flow test	V3_48	Rapid Test	SD BIOSENSOR	other systems	Standard F COVID-19 AG FIA	410005	negative	n.I.	n.I.	n.I.
March	Lateral flow test	V3_239	Rapid Test	SD BIOSENSOR		Standard F COVID-19 AG FIA	410001	positive	n.I.	n.I.	n.I.
March	Lateral flow test	V3_239	Rapid Test	SD BIOSENSOR		Standard F COVID-19 AG FIA	410002	negative	n.I.	n.I.	n.I.
March	Lateral flow test	V3_239	Rapid Test	SD BIOSENSOR		Standard F COVID-19 AG FIA	410003	negative	n.I.	n.I.	n.I.
March	Lateral flow test	V3_239	Rapid Test	SD BIOSENSOR		Standard F COVID-19 AG FIA	410004	positive	n.I.	n.I.	n.I.
March	Lateral flow test	V3_239	Rapid Test	SD BIOSENSOR		Standard F COVID-19 AG FIA	410005	negative	n.I.	n.I.	n.I.
March	Lateral flow test	V3_240	Rapid Test	SD BIOSENSOR		Standard F COVID-19 AG FIA	410001	positive	n.I.	n.I.	n.I.
March	Lateral flow test	V3_240	Rapid Test	SD BIOSENSOR		Standard F COVID-19 AG FIA	410002	negative	n.I.	n.I.	n.I.
March	Lateral flow test	V3_240	Rapid Test	SD BIOSENSOR		Standard F COVID-19 AG FIA	410003	negative	n.I.	n.I.	n.I.
March	Lateral flow test	V3_240	Rapid Test	SD BIOSENSOR		Standard F COVID-19 AG FIA	410004	positive	n.I.	n.I.	n.I.
March	Lateral flow test	V3_240	Rapid Test	SD BIOSENSOR		Standard F COVID-19 AG FIA	410005	negative	n.I.	n.I.	n.I.
March	Lateral flow test	V3_106	Rapid Test	SD BIOSENSOR	manual performance	Standard F COVID-19 AG FIA	410001	positive	n.I.	n.I.	n.I.
March	Lateral flow test	V3_106	Rapid Test	SD BIOSENSOR	manual performance	Standard F COVID-19 AG FIA	410002	negative	n.I.	n.I.	n.I.
March	Lateral flow test	V3_106	Rapid Test	SD BIOSENSOR	manual performance	Standard F COVID-19 AG FIA	410003	negative	n.I.	n.I.	n.I.
March	Lateral flow test	V3_106	Rapid Test	SD BIOSENSOR	manual performance	Standard F COVID-19 AG FIA	410004	positive	n.I.	n.I.	n.I.
March	Lateral flow test	V3_106	Rapid Test	SD BIOSENSOR	manual performance	Standard F COVID-19 AG FIA	410005	negative	n.I.	n.I.	n.I.
March	Lateral flow test	V3_241	Rapid Test	SD BIOSENSOR		Standard F COVID-19 AG FIA	410001	positive	n.I.	n.I.	n.I.
March	Lateral flow test	V3_241	Rapid Test	SD BIOSENSOR		Standard F COVID-19 AG FIA	410002	negative	n.I.	n.I.	n.I.
March	Lateral flow test	V3_241	Rapid Test	SD BIOSENSOR		Standard F COVID-19 AG FIA	410003	negative	n.I.	n.I.	n.I.
March	Lateral flow test	V3_241	Rapid Test	SD BIOSENSOR		Standard F COVID-19 AG FIA	410004	positive	n.I.	n.I.	n.I.
March	Lateral flow test	V3_241	Rapid Test	SD BIOSENSOR		Standard F COVID-19 AG FIA	410005	negative	n.I.	n.I.	n.I.
March	Lateral flow test	V3_242	Rapid Test	SD BIOSENSOR		Standard F COVID-19 AG FIA	410001	positive	n.I.	n.I.	n.I.
March	Lateral flow test	V3_242	Rapid Test	SD BIOSENSOR		Standard F COVID-19 AG FIA	410002	negative	n.I.	n.I.	n.I.
March	Lateral flow test	V3_242	Rapid Test	SD BIOSENSOR		Standard F COVID-19 AG FIA	410003	negative	n.I.	n.I.	n.I.
March	Lateral flow test	V3_242	Rapid Test	SD BIOSENSOR		Standard F COVID-19 AG FIA	410004	positive	n.I.	n.I.	n.I.
March	Lateral flow test	V3_242	Rapid Test	SD BIOSENSOR		Standard F COVID-19 AG FIA	410005	negative	n.I.	n.I.	n.I.
March	Lateral flow test	V3_243	Rapid Test	SD BIOSENSOR		Standard F COVID-19 AG FIA	410001	negative	n.I.	n.I.	n.I.
March	Lateral flow test	V3_243	Rapid Test	SD BIOSENSOR		Standard F COVID-19 AG FIA	410002	negative	n.I.	n.I.	n.I.
March	Lateral flow test	V3_243	Rapid Test	SD BIOSENSOR		Standard F COVID-19 AG FIA	410003	negative	n.I.	n.I.	n.I.
March	Lateral flow test	V3_243	Rapid Test	SD BIOSENSOR		Standard F COVID-19 AG FIA	410004	positive	n.I.	n.I.	n.I.
March	Lateral flow test	V3_243	Rapid Test	SD BIOSENSOR		Standard F COVID-19 AG FIA	410005	negative	n.I.	n.I.	n.I.
March	Lateral flow test	V3_244	Rapid Test	SD BIOSENSOR	other systems	Standard F COVID-19 AG FIA	410001	positive	n.I.	n.I.	n.I.
March	Lateral flow test	V3_244	Rapid Test	SD BIOSENSOR	other systems	Standard F COVID-19 AG FIA	410002	negative	n.I.	n.I.	n.I.
March	Lateral flow test	V3_244	Rapid Test	SD BIOSENSOR	other systems	Standard F COVID-19 AG FIA	410003	negative	n.I.	n.I.	n.I.
March	Lateral flow test	V3_244	Rapid Test	SD BIOSENSOR	other systems	Standard F COVID-19 AG FIA	410004	positive	n.I.	n.I.	n.I.
March	Lateral flow test	V3_244	Rapid Test	SD BIOSENSOR	other systems	Standard F COVID-19 AG FIA	410005	negative	n.I.	n.I.	n.I.
March	Lateral flow test	V3_245	Rapid Test	SD BIOSENSOR		Standard F COVID-19 AG FIA	410001	positive	n.I.	n.I.	n.I.
March	Lateral flow test	V3_245	Rapid Test	SD BIOSENSOR		Standard F COVID-19 AG FIA	410002	negative	n.I.	n.I.	n.I.
March	Lateral flow test	V3_245	Rapid Test	SD BIOSENSOR		Standard F COVID-19 AG FIA	410003	negative	n.I.	n.I.	n.I.
March	Lateral flow test	V3_245	Rapid Test	SD BIOSENSOR		Standard F COVID-19 AG FIA	410004	positive	n.I.	n.I.	n.I.
March	Lateral flow test	V3_245	Rapid Test	SD BIOSENSOR		Standard F COVID-19 AG FIA	410005	positive	n.I.	n.I.	n.I.
March	Lateral flow test	V3_246	Rapid Test	SD BIOSENSOR		Standard F COVID-19 AG FIA	410001	negative	n.I.	n.I.	n.I.
March	Lateral flow test	V3_246	Rapid Test	SD BIOSENSOR		Standard F COVID-19 AG FIA	410002	negative	n.I.	n.I.	n.I.
March	Lateral flow test	V3_246	Rapid Test	SD BIOSENSOR		Standard F COVID-19 AG FIA	410003	negative	n.I.	n.I.	n.I.
March	Lateral flow test	V3_246	Rapid Test	SD BIOSENSOR		Standard F COVID-19 AG FIA	410004	positive	n.I.	n.I.	n.I.
March	Lateral flow test	V3_246	Rapid Test	SD BIOSENSOR		Standard F COVID-19 AG FIA	410005	negative	n.I.	n.I.	n.I.
March	Lateral flow test	V3_115	Rapid Test	SD BIOSENSOR	manual performance	Standard F COVID-19 AG FIA	410001	negative	n.I.	n.I.	n.I.
March	Lateral flow test	V3_115	Rapid Test	SD BIOSENSOR	manual performance	Standard F COVID-19 AG FIA	410002	negative	n.I.	n.I.	n.I.
March	Lateral flow test	V3_115	Rapid Test	SD BIOSENSOR	manual performance	Standard F COVID-19 AG FIA	410003	negative	n.I.	n.I.	n.I.
March	Lateral flow test	V3_115	Rapid Test	SD BIOSENSOR	manual performance	Standard F COVID-19 AG FIA	410004	positive	n.I.	n.I.	n.I.
March	Lateral flow test	V3_115	Rapid Test	SD BIOSENSOR	manual performance	Standard F COVID-19 AG FIA	410005	negative	n.I.	n.I.	n.I.
March	Lateral flow test	V3_247	Rapid Test	SD BIOSENSOR	other systems	Standard F COVID-19 AG FIA	410001	positive	n.I.	n.I.	n.I.
March	Lateral flow test	V3_247	Rapid Test	SD BIOSENSOR	other systems	Standard F COVID-19 AG FIA	410002	negative	n.I.	n.I.	n.I.
March	Lateral flow test	V3_247	Rapid Test	SD BIOSENSOR	other systems	Standard F COVID-19 AG FIA	410003	negative	n.I.	n.I.	n.I.
March	Lateral flow test	V3_247	Rapid Test	SD BIOSENSOR	other systems	Standard F COVID-19 AG FIA	410004	positive	n.I.	n.I.	n.I.
March	Lateral flow test	V3_247	Rapid Test	SD BIOSENSOR	other systems	Standard F COVID-19 AG FIA	410005	negative	n.I.	n.I.	n.I.
March	Lateral flow test	V3_248	Rapid Test	SD BIOSENSOR		Standard Q COVID-19 Ag Test	410001	positive	virus-specific band just visible	n.I.	n.I.
March	Lateral flow test	V3_248	Rapid Test	SD BIOSENSOR		Standard Q COVID-19 Ag Test	410002	negative	no virus-specific band	n.I.	n.I.
March	Lateral flow test	V3_248	Rapid Test	SD BIOSENSOR		Standard Q COVID-19 Ag Test	410003	negative	no virus-specific band	n.I.	n.I.
March	Lateral flow test	V3_248	Rapid Test	SD BIOSENSOR		Standard Q COVID-19 Ag Test	410004	positive	same strength as control band	n.I.	n.I.
March	Lateral flow test	V3_248	Rapid Test	SD BIOSENSOR		Standard Q COVID-19 Ag Test	410005	negative	no virus-specific band	n.I.	n.I.
March	Lateral flow test	V3_249	Rapid Test	SD BIOSENSOR	manual performance	Standard Q COVID-19 Ag Test	410001	positive	virus-specific band just visible	n.I.	n.I.
March	Lateral flow test	V3_249	Rapid Test	SD BIOSENSOR	manual performance	Standard Q COVID-19 Ag Test	410002	negative	no virus-specific band	n.I.	n.I.
March	Lateral flow test	V3_249	Rapid Test	SD BIOSENSOR	manual performance	Standard Q COVID-19 Ag Test	410003	negative	no virus-specific band	n.I.	n.I.
March	Lateral flow test	V3_249	Rapid Test	SD BIOSENSOR	manual performance	Standard Q COVID-19 Ag Test	410004	positive	weaker than control band	n.I.	n.I.
March	Lateral flow test	V3_249	Rapid Test	SD BIOSENSOR	manual performance	Standard Q COVID-19 Ag Test	410005	negative	no virus-specific band	n.I.	n.I.
March	Lateral flow test	V3_250	Rapid Test	SD BIOSENSOR		Standard Q COVID-19 Ag Test	410001	positive	virus-specific band just visible	n.I.	n.I.
March	Lateral flow test	V3_250	Rapid Test	SD BIOSENSOR		Standard Q COVID-19 Ag Test	410002	negative	no virus-specific band	n.I.	n.I.
March	Lateral flow test	V3_250	Rapid Test	SD BIOSENSOR		Standard Q COVID-19 Ag Test	410003	negative	no virus-specific band	n.I.	n.I.
March	Lateral flow test	V3_250	Rapid Test	SD BIOSENSOR		Standard Q COVID-19 Ag Test	410004	positive	same strength as control band	n.I.	n.I.
March	Lateral flow test	V3_250	Rapid Test	SD BIOSENSOR		Standard Q COVID-19 Ag Test	410005	negative	no virus-specific band	n.I.	n.I.
March	Lateral flow test	V3_101	Rapid Test	SD BIOSENSOR	manual performance	Standard Q COVID-19 Ag Test	410001	negative	n.I.	n.I.	n.I.
March	Lateral flow test	V3_101	Rapid Test	SD BIOSENSOR	manual performance	Standard Q COVID-19 Ag Test	410002	negative	n.I.	n.I.	n.I.
March	Lateral flow test	V3_101	Rapid Test	SD BIOSENSOR	manual performance	Standard Q COVID-19 Ag Test	410003	negative	n.I.	n.I.	n.I.
March	Lateral flow test	V3_101	Rapid Test	SD BIOSENSOR	manual performance	Standard Q COVID-19 Ag Test	410004	positive	weaker than control band	n.I.	n.I.
March	Lateral flow test	V3_101	Rapid Test	SD BIOSENSOR	manual performance	Standard Q COVID-19 Ag Test	410005	negative	n.I.	n.I.	n.I.
March	Lateral flow test	V3_251	Rapid Test	SD BIOSENSOR		Standard Q COVID-19 Ag Test	410001	positive	virus-specific band just visible	n.I.	n.I.
March	Lateral flow test	V3_251	Rapid Test	SD BIOSENSOR		Standard Q COVID-19 Ag Test	410002	negative	no virus-specific band	n.I.	n.I.
March	Lateral flow test	V3_251	Rapid Test	SD BIOSENSOR		Standard Q COVID-19 Ag Test	410003	negative	no virus-specific band	n.I.	n.I.
March	Lateral flow test	V3_251	Rapid Test	SD BIOSENSOR		Standard Q COVID-19 Ag Test	410004	positive	weaker than control band	n.I.	n.I.
March	Lateral flow test	V3_251	Rapid Test	SD BIOSENSOR		Standard Q COVID-19 Ag Test	410005	negative	no virus-specific band	n.I.	n.I.
March	Lateral flow test	V3_252	Rapid Test	SD BIOSENSOR	manual performance	Standard Q COVID-19 Ag Test	410001	negative	no virus-specific band	n.I.	n.I.
March	Lateral flow test	V3_252	Rapid Test	SD BIOSENSOR	manual performance	Standard Q COVID-19 Ag Test	410002	negative	no virus-specific band	n.I.	n.I.
March	Lateral flow test	V3_252	Rapid Test	SD BIOSENSOR	manual performance	Standard Q COVID-19 Ag Test	410003	negative	no virus-specific band	n.I.	n.I.
March	Lateral flow test	V3_252	Rapid Test	SD BIOSENSOR	manual performance	Standard Q COVID-19 Ag Test	410004	positive	weaker than control band	n.I.	n.I.
March	Lateral flow test	V3_252	Rapid Test	SD BIOSENSOR	manual performance	Standard Q COVID-19 Ag Test	410005	negative	no virus-specific band	n.I.	n.I.
March	Lateral flow test	V3_145	Rapid Test	SD BIOSENSOR		Standard Q COVID-19 Ag Test	410001	negative	no virus-specific band	n.I.	n.I.
March	Lateral flow test	V3_145	Rapid Test	SD BIOSENSOR		Standard Q COVID-19 Ag Test	410002	negative	no virus-specific band	n.I.	n.I.
March	Lateral flow test	V3_145	Rapid Test	SD BIOSENSOR		Standard Q COVID-19 Ag Test	410003	negative	no virus-specific band	n.I.	n.I.
March	Lateral flow test	V3_145	Rapid Test	SD BIOSENSOR		Standard Q COVID-19 Ag Test	410004	positive	same strength as control band	n.I.	n.I.
March	Lateral flow test	V3_145	Rapid Test	SD BIOSENSOR		Standard Q COVID-19 Ag Test	410005	negative	no virus-specific band	n.I.	n.I.
March	Lateral flow test	V3_120	Rapid Test	SD BIOSENSOR		Standard Q COVID-19 Ag Test	410001	positive	virus-specific band just visible	n.I.	n.I.
March	Lateral flow test	V3_120	Rapid Test	SD BIOSENSOR		Standard Q COVID-19 Ag Test	410002	negative	no virus-specific band	n.I.	n.I.
March	Lateral flow test	V3_120	Rapid Test	SD BIOSENSOR		Standard Q COVID-19 Ag Test	410003	negative	no virus-specific band	n.I.	n.I.
March	Lateral flow test	V3_120	Rapid Test	SD BIOSENSOR		Standard Q COVID-19 Ag Test	410004	positive	weaker than control band	n.I.	n.I.
March	Lateral flow test	V3_120	Rapid Test	SD BIOSENSOR		Standard Q COVID-19 Ag Test	410005	negative	no virus-specific band	n.I.	n.I.
March	Lateral flow test	V3_147	Rapid Test	SERVOPRAX	manual performance	CLEARTEST Corona-Antigen	410001	n.I.	n.I.	n.I.	n.I.
March	Lateral flow test	V3_147	Rapid Test	SERVOPRAX	manual performance	CLEARTEST Corona-Antigen	410002	n.I.	n.I.	n.I.	n.I.
March	Lateral flow test	V3_147	Rapid Test	SERVOPRAX	manual performance	CLEARTEST Corona-Antigen	410003	n.I.	n.I.	n.I.	n.I.
March	Lateral flow test	V3_147	Rapid Test	SERVOPRAX	manual performance	CLEARTEST Corona-Antigen	410004	positive	much weaker than control band	n.I.	n.I.
March	Lateral flow test	V3_147	Rapid Test	SERVOPRAX	manual performance	CLEARTEST Corona-Antigen	410005	n.I.	n.I.	n.I.	n.I.
March	Lateral flow test	V3_183	Rapid Test	SIEMENS MED.SOLUT.DIAG		CLINITEST Rapid COVID-19 Antigen Test	410001	positive	n.I.	n.I.	n.I.
March	Lateral flow test	V3_183	Rapid Test	SIEMENS MED.SOLUT.DIAG		CLINITEST Rapid COVID-19 Antigen Test	410002	negative	n.I.	n.I.	n.I.
March	Lateral flow test	V3_183	Rapid Test	SIEMENS MED.SOLUT.DIAG		CLINITEST Rapid COVID-19 Antigen Test	410003	negative	n.I.	n.I.	n.I.
March	Lateral flow test	V3_183	Rapid Test	SIEMENS MED.SOLUT.DIAG		CLINITEST Rapid COVID-19 Antigen Test	410004	positive	n.I.	n.I.	n.I.
March	Lateral flow test	V3_183	Rapid Test	SIEMENS MED.SOLUT.DIAG		CLINITEST Rapid COVID-19 Antigen Test	410005	negative	n.I.	n.I.	n.I.
March	Lateral flow test	V3_253	Rapid Test	SIEMENS MED.SOLUT.DIAG	manual performance	CLINITEST Rapid COVID-19 Antigen Test	410001	positive	weaker than control band	n.I.	n.I.
March	Lateral flow test	V3_253	Rapid Test	SIEMENS MED.SOLUT.DIAG	manual performance	CLINITEST Rapid COVID-19 Antigen Test	410002	negative	no virus-specific band	n.I.	n.I.
March	Lateral flow test	V3_253	Rapid Test	SIEMENS MED.SOLUT.DIAG	manual performance	CLINITEST Rapid COVID-19 Antigen Test	410003	negative	no virus-specific band	n.I.	n.I.
March	Lateral flow test	V3_253	Rapid Test	SIEMENS MED.SOLUT.DIAG	manual performance	CLINITEST Rapid COVID-19 Antigen Test	410004	positive	stronger than control band	n.I.	n.I.
March	Lateral flow test	V3_253	Rapid Test	SIEMENS MED.SOLUT.DIAG	manual performance	CLINITEST Rapid COVID-19 Antigen Test	410005	positive	weaker than control band	n.I.	n.I.
March	Lateral flow test	V3_254	Rapid Test	SIEMENS MED.SOLUT.DIAG		CLINITEST Rapid COVID-19 Antigen Test	410001	negative	no virus-specific band	n.I.	n.I.
March	Lateral flow test	V3_254	Rapid Test	SIEMENS MED.SOLUT.DIAG		CLINITEST Rapid COVID-19 Antigen Test	410002	negative	no virus-specific band	n.I.	n.I.
March	Lateral flow test	V3_254	Rapid Test	SIEMENS MED.SOLUT.DIAG		CLINITEST Rapid COVID-19 Antigen Test	410003	negative	no virus-specific band	n.I.	n.I.
March	Lateral flow test	V3_254	Rapid Test	SIEMENS MED.SOLUT.DIAG		CLINITEST Rapid COVID-19 Antigen Test	410004	positive	weaker than control band	n.I.	n.I.
March	Lateral flow test	V3_254	Rapid Test	SIEMENS MED.SOLUT.DIAG		CLINITEST Rapid COVID-19 Antigen Test	410005	negative	no virus-specific band	n.I.	n.I.
March	Lateral flow test	V3_89	Rapid Test	SIEMENS MED.SOLUT.DIAG	manual performance	CLINITEST Rapid COVID-19 Antigen Test	410001	positive	much weaker than control band	n.I.	n.I.
March	Lateral flow test	V3_89	Rapid Test	SIEMENS MED.SOLUT.DIAG	manual performance	CLINITEST Rapid COVID-19 Antigen Test	410002	negative	no virus-specific band	n.I.	n.I.
March	Lateral flow test	V3_89	Rapid Test	SIEMENS MED.SOLUT.DIAG	manual performance	CLINITEST Rapid COVID-19 Antigen Test	410003	negative	no virus-specific band	n.I.	n.I.
March	Lateral flow test	V3_89	Rapid Test	SIEMENS MED.SOLUT.DIAG	manual performance	CLINITEST Rapid COVID-19 Antigen Test	410004	positive	weaker than control band	n.I.	n.I.
March	Lateral flow test	V3_89	Rapid Test	SIEMENS MED.SOLUT.DIAG	manual performance	CLINITEST Rapid COVID-19 Antigen Test	410005	positive	virus-specific band just visible	n.I.	n.I.
March	Lateral flow test	V3_255	Rapid Test	SIEMENS MED.SOLUT.DIAG		CLINITEST Rapid COVID-19 Antigen Test	410001	negative	no virus-specific band	n.I.	n.I.
March	Lateral flow test	V3_255	Rapid Test	SIEMENS MED.SOLUT.DIAG		CLINITEST Rapid COVID-19 Antigen Test	410002	negative	no virus-specific band	n.I.	n.I.
March	Lateral flow test	V3_255	Rapid Test	SIEMENS MED.SOLUT.DIAG		CLINITEST Rapid COVID-19 Antigen Test	410003	negative	no virus-specific band	n.I.	n.I.
March	Lateral flow test	V3_255	Rapid Test	SIEMENS MED.SOLUT.DIAG		CLINITEST Rapid COVID-19 Antigen Test	410004	positive	weaker than control band	n.I.	n.I.
March	Lateral flow test	V3_255	Rapid Test	SIEMENS MED.SOLUT.DIAG		CLINITEST Rapid COVID-19 Antigen Test	410005	negative	no virus-specific band	n.I.	n.I.
March	Lateral flow test	V3_256	Rapid Test	SIEMENS MED.SOLUT.DIAG		CLINITEST Rapid COVID-19 Antigen Test	410001	positive	n.I.	n.I.	n.I.
March	Lateral flow test	V3_256	Rapid Test	SIEMENS MED.SOLUT.DIAG		CLINITEST Rapid COVID-19 Antigen Test	410002	negative	n.I.	n.I.	n.I.
March	Lateral flow test	V3_256	Rapid Test	SIEMENS MED.SOLUT.DIAG		CLINITEST Rapid COVID-19 Antigen Test	410003	negative	n.I.	n.I.	n.I.
March	Lateral flow test	V3_256	Rapid Test	SIEMENS MED.SOLUT.DIAG		CLINITEST Rapid COVID-19 Antigen Test	410004	positive	n.I.	n.I.	n.I.
March	Lateral flow test	V3_256	Rapid Test	SIEMENS MED.SOLUT.DIAG		CLINITEST Rapid COVID-19 Antigen Test	410005	negative	n.I.	n.I.	n.I.
March	Lateral flow test	V3_46	Rapid Test	SIEMENS MED.SOLUT.DIAG		CLINITEST Rapid COVID-19 Antigen Test	410001	negative	no virus-specific band	n.I.	n.I.
March	Lateral flow test	V3_46	Rapid Test	SIEMENS MED.SOLUT.DIAG		CLINITEST Rapid COVID-19 Antigen Test	410002	negative	no virus-specific band	n.I.	n.I.
March	Lateral flow test	V3_46	Rapid Test	SIEMENS MED.SOLUT.DIAG		CLINITEST Rapid COVID-19 Antigen Test	410003	negative	no virus-specific band	n.I.	n.I.
March	Lateral flow test	V3_46	Rapid Test	SIEMENS MED.SOLUT.DIAG		CLINITEST Rapid COVID-19 Antigen Test	410004	positive	much weaker than control band	n.I.	n.I.
March	Lateral flow test	V3_46	Rapid Test	SIEMENS MED.SOLUT.DIAG		CLINITEST Rapid COVID-19 Antigen Test	410005	negative	no virus-specific band	n.I.	n.I.
March	Lateral flow test	V3_257	Rapid Test	SIEMENS MED.SOLUT.DIAG	other systems	CLINITEST Rapid COVID-19 Antigen Test	410001	negative	no virus-specific band	n.I.	n.I.
March	Lateral flow test	V3_257	Rapid Test	SIEMENS MED.SOLUT.DIAG	other systems	CLINITEST Rapid COVID-19 Antigen Test	410002	negative	no virus-specific band	n.I.	n.I.
March	Lateral flow test	V3_257	Rapid Test	SIEMENS MED.SOLUT.DIAG	other systems	CLINITEST Rapid COVID-19 Antigen Test	410003	negative	no virus-specific band	n.I.	n.I.
March	Lateral flow test	V3_257	Rapid Test	SIEMENS MED.SOLUT.DIAG	other systems	CLINITEST Rapid COVID-19 Antigen Test	410004	positive	weaker than control band	n.I.	n.I.
March	Lateral flow test	V3_257	Rapid Test	SIEMENS MED.SOLUT.DIAG	other systems	CLINITEST Rapid COVID-19 Antigen Test	410005	negative	no virus-specific band	n.I.	n.I.
March	Lateral flow test	V3_258	Rapid Test	SIEMENS MED.SOLUT.DIAG		CLINITEST Rapid COVID-19 Antigen Test	410001	negative	no virus-specific band	n.I.	n.I.
March	Lateral flow test	V3_258	Rapid Test	SIEMENS MED.SOLUT.DIAG		CLINITEST Rapid COVID-19 Antigen Test	410002	negative	no virus-specific band	n.I.	n.I.
March	Lateral flow test	V3_258	Rapid Test	SIEMENS MED.SOLUT.DIAG		CLINITEST Rapid COVID-19 Antigen Test	410003	negative	no virus-specific band	n.I.	n.I.
March	Lateral flow test	V3_258	Rapid Test	SIEMENS MED.SOLUT.DIAG		CLINITEST Rapid COVID-19 Antigen Test	410004	positive	much weaker than control band	n.I.	n.I.
March	Lateral flow test	V3_258	Rapid Test	SIEMENS MED.SOLUT.DIAG		CLINITEST Rapid COVID-19 Antigen Test	410005	negative	no virus-specific band	n.I.	n.I.
March	Lateral flow test	V3_259	Rapid Test	SIEMENS MED.SOLUT.DIAG	manual performance	CLINITEST Rapid COVID-19 Antigen Test	410001	negative	no virus-specific band	n.I.	n.I.
March	Lateral flow test	V3_259	Rapid Test	SIEMENS MED.SOLUT.DIAG	manual performance	CLINITEST Rapid COVID-19 Antigen Test	410002	negative	no virus-specific band	n.I.	n.I.
March	Lateral flow test	V3_259	Rapid Test	SIEMENS MED.SOLUT.DIAG	manual performance	CLINITEST Rapid COVID-19 Antigen Test	410003	negative	no virus-specific band	n.I.	n.I.
March	Lateral flow test	V3_259	Rapid Test	SIEMENS MED.SOLUT.DIAG	manual performance	CLINITEST Rapid COVID-19 Antigen Test	410004	positive	much weaker than control band	n.I.	n.I.
March	Lateral flow test	V3_259	Rapid Test	SIEMENS MED.SOLUT.DIAG	manual performance	CLINITEST Rapid COVID-19 Antigen Test	410005	negative	no virus-specific band	n.I.	n.I.
March	Lateral flow test	V3_260	Rapid Test	SIEMENS MED.SOLUT.DIAG	Siemens: other devices	CLINITEST Rapid COVID-19 Antigen Test	410001	negative	no virus-specific band	n.I.	n.I.
March	Lateral flow test	V3_260	Rapid Test	SIEMENS MED.SOLUT.DIAG	Siemens: other devices	CLINITEST Rapid COVID-19 Antigen Test	410002	negative	no virus-specific band	n.I.	n.I.
March	Lateral flow test	V3_260	Rapid Test	SIEMENS MED.SOLUT.DIAG	Siemens: other devices	CLINITEST Rapid COVID-19 Antigen Test	410003	negative	no virus-specific band	n.I.	n.I.
March	Lateral flow test	V3_260	Rapid Test	SIEMENS MED.SOLUT.DIAG	Siemens: other devices	CLINITEST Rapid COVID-19 Antigen Test	410004	positive	much weaker than control band	n.I.	n.I.
March	Lateral flow test	V3_260	Rapid Test	SIEMENS MED.SOLUT.DIAG	Siemens: other devices	CLINITEST Rapid COVID-19 Antigen Test	410005	negative	no virus-specific band	n.I.	n.I.
March	Lateral flow test	V3_261	Rapid Test	SIEMENS MED.SOLUT.DIAG		CLINITEST Rapid COVID-19 Antigen Test	410001	positive	virus-specific band just visible	n.I.	n.I.
March	Lateral flow test	V3_261	Rapid Test	SIEMENS MED.SOLUT.DIAG		CLINITEST Rapid COVID-19 Antigen Test	410002	negative	no virus-specific band	n.I.	n.I.
March	Lateral flow test	V3_261	Rapid Test	SIEMENS MED.SOLUT.DIAG		CLINITEST Rapid COVID-19 Antigen Test	410003	negative	no virus-specific band	n.I.	n.I.
March	Lateral flow test	V3_261	Rapid Test	SIEMENS MED.SOLUT.DIAG		CLINITEST Rapid COVID-19 Antigen Test	410004	positive	weaker than control band	n.I.	n.I.
March	Lateral flow test	V3_261	Rapid Test	SIEMENS MED.SOLUT.DIAG		CLINITEST Rapid COVID-19 Antigen Test	410005	negative	no virus-specific band	n.I.	n.I.
March	Lateral flow test	V3_262	Rapid Test	SIEMENS MED.SOLUT.DIAG		CLINITEST Rapid COVID-19 Antigen Test	410001	negative	no virus-specific band	n.I.	n.I.
March	Lateral flow test	V3_262	Rapid Test	SIEMENS MED.SOLUT.DIAG		CLINITEST Rapid COVID-19 Antigen Test	410002	negative	no virus-specific band	n.I.	n.I.
March	Lateral flow test	V3_262	Rapid Test	SIEMENS MED.SOLUT.DIAG		CLINITEST Rapid COVID-19 Antigen Test	410003	negative	no virus-specific band	n.I.	n.I.
March	Lateral flow test	V3_262	Rapid Test	SIEMENS MED.SOLUT.DIAG		CLINITEST Rapid COVID-19 Antigen Test	410004	positive	much weaker than control band	n.I.	n.I.
March	Lateral flow test	V3_262	Rapid Test	SIEMENS MED.SOLUT.DIAG		CLINITEST Rapid COVID-19 Antigen Test	410005	negative	no virus-specific band	n.I.	n.I.
March	Lateral flow test	V3_54	Rapid Test	SIEMENS MED.SOLUT.DIAG	manual performance	CLINITEST Rapid COVID-19 Antigen Test	410001	positive	virus-specific band just visible	n.I.	n.I.
March	Lateral flow test	V3_54	Rapid Test	SIEMENS MED.SOLUT.DIAG	manual performance	CLINITEST Rapid COVID-19 Antigen Test	410002	negative	no virus-specific band	n.I.	n.I.
March	Lateral flow test	V3_54	Rapid Test	SIEMENS MED.SOLUT.DIAG	manual performance	CLINITEST Rapid COVID-19 Antigen Test	410003	negative	no virus-specific band	n.I.	n.I.
March	Lateral flow test	V3_54	Rapid Test	SIEMENS MED.SOLUT.DIAG	manual performance	CLINITEST Rapid COVID-19 Antigen Test	410004	positive	weaker than control band	n.I.	n.I.
March	Lateral flow test	V3_54	Rapid Test	SIEMENS MED.SOLUT.DIAG	manual performance	CLINITEST Rapid COVID-19 Antigen Test	410005	negative	no virus-specific band	n.I.	n.I.
March	Lateral flow test	V3_263	Rapid Test	SIEMENS MED.SOLUT.DIAG		CLINITEST Rapid COVID-19 Antigen Test	410001	positive	much weaker than control band	n.I.	n.I.
March	Lateral flow test	V3_263	Rapid Test	SIEMENS MED.SOLUT.DIAG		CLINITEST Rapid COVID-19 Antigen Test	410002	negative	no virus-specific band	n.I.	n.I.
March	Lateral flow test	V3_263	Rapid Test	SIEMENS MED.SOLUT.DIAG		CLINITEST Rapid COVID-19 Antigen Test	410003	negative	no virus-specific band	n.I.	n.I.
March	Lateral flow test	V3_263	Rapid Test	SIEMENS MED.SOLUT.DIAG		CLINITEST Rapid COVID-19 Antigen Test	410004	positive	weaker than control band	n.I.	n.I.
March	Lateral flow test	V3_263	Rapid Test	SIEMENS MED.SOLUT.DIAG		CLINITEST Rapid COVID-19 Antigen Test	410005	negative	no virus-specific band	n.I.	n.I.
March	Lateral flow test	V3_264	Rapid Test	SIEMENS MED.SOLUT.DIAG	manual performance	CLINITEST Rapid COVID-19 Antigen Test	410001	positive	virus-specific band just visible	n.I.	n.I.
March	Lateral flow test	V3_264	Rapid Test	SIEMENS MED.SOLUT.DIAG	manual performance	CLINITEST Rapid COVID-19 Antigen Test	410002	negative	no virus-specific band	n.I.	n.I.
March	Lateral flow test	V3_264	Rapid Test	SIEMENS MED.SOLUT.DIAG	manual performance	CLINITEST Rapid COVID-19 Antigen Test	410003	negative	no virus-specific band	n.I.	n.I.
March	Lateral flow test	V3_264	Rapid Test	SIEMENS MED.SOLUT.DIAG	manual performance	CLINITEST Rapid COVID-19 Antigen Test	410004	positive	much weaker than control band	n.I.	n.I.
March	Lateral flow test	V3_264	Rapid Test	SIEMENS MED.SOLUT.DIAG	manual performance	CLINITEST Rapid COVID-19 Antigen Test	410005	negative	no virus-specific band	n.I.	n.I.
March	Lateral flow test	V3_37	Rapid Test	SIEMENS MED.SOLUT.DIAG	manual performance	CLINITEST Rapid COVID-19 Antigen Test	410001	positive	virus-specific band just visible	n.I.	n.I.
March	Lateral flow test	V3_37	Rapid Test	SIEMENS MED.SOLUT.DIAG	manual performance	CLINITEST Rapid COVID-19 Antigen Test	410002	negative	no virus-specific band	n.I.	n.I.
March	Lateral flow test	V3_37	Rapid Test	SIEMENS MED.SOLUT.DIAG	manual performance	CLINITEST Rapid COVID-19 Antigen Test	410003	negative	no virus-specific band	n.I.	n.I.
March	Lateral flow test	V3_37	Rapid Test	SIEMENS MED.SOLUT.DIAG	manual performance	CLINITEST Rapid COVID-19 Antigen Test	410004	positive	weaker than control band	n.I.	n.I.
March	Lateral flow test	V3_37	Rapid Test	SIEMENS MED.SOLUT.DIAG	manual performance	CLINITEST Rapid COVID-19 Antigen Test	410005	negative	no virus-specific band	n.I.	n.I.
March	Lateral flow test	V3_226	Rapid Test	SIEMENS MED.SOLUT.DIAG	manual performance	CLINITEST Rapid COVID-19 Antigen Test	410001	positive	virus-specific band just visible	n.I.	n.I.
March	Lateral flow test	V3_226	Rapid Test	SIEMENS MED.SOLUT.DIAG	manual performance	CLINITEST Rapid COVID-19 Antigen Test	410002	negative	no virus-specific band	n.I.	n.I.
March	Lateral flow test	V3_226	Rapid Test	SIEMENS MED.SOLUT.DIAG	manual performance	CLINITEST Rapid COVID-19 Antigen Test	410003	negative	no virus-specific band	n.I.	n.I.
March	Lateral flow test	V3_226	Rapid Test	SIEMENS MED.SOLUT.DIAG	manual performance	CLINITEST Rapid COVID-19 Antigen Test	410004	positive	weaker than control band	n.I.	n.I.
March	Lateral flow test	V3_226	Rapid Test	SIEMENS MED.SOLUT.DIAG	manual performance	CLINITEST Rapid COVID-19 Antigen Test	410005	negative	no virus-specific band	n.I.	n.I.
March	Lateral flow test	V3_265	Rapid Test	SIEMENS MED.SOLUT.DIAG		CLINITEST Rapid COVID-19 Antigen Test	410001	positive	n.I.	n.I.	n.I.
March	Lateral flow test	V3_265	Rapid Test	SIEMENS MED.SOLUT.DIAG		CLINITEST Rapid COVID-19 Antigen Test	410002	negative	n.I.	n.I.	n.I.
March	Lateral flow test	V3_265	Rapid Test	SIEMENS MED.SOLUT.DIAG		CLINITEST Rapid COVID-19 Antigen Test	410003	negative	n.I.	n.I.	n.I.
March	Lateral flow test	V3_265	Rapid Test	SIEMENS MED.SOLUT.DIAG		CLINITEST Rapid COVID-19 Antigen Test	410004	positive	n.I.	n.I.	n.I.
March	Lateral flow test	V3_265	Rapid Test	SIEMENS MED.SOLUT.DIAG		CLINITEST Rapid COVID-19 Antigen Test	410005	positive	n.I.	n.I.	n.I.
March	Lateral flow test	V3_266	Rapid Test	SIEMENS MED.SOLUT.DIAG		CLINITEST Rapid COVID-19 Antigen Test	410001	positive	same strength as control band	n.I.	n.I.
March	Lateral flow test	V3_266	Rapid Test	SIEMENS MED.SOLUT.DIAG		CLINITEST Rapid COVID-19 Antigen Test	410002	positive	virus-specific band just visible	n.I.	n.I.
March	Lateral flow test	V3_266	Rapid Test	SIEMENS MED.SOLUT.DIAG		CLINITEST Rapid COVID-19 Antigen Test	410003	positive	much weaker than control band	n.I.	n.I.
March	Lateral flow test	V3_266	Rapid Test	SIEMENS MED.SOLUT.DIAG		CLINITEST Rapid COVID-19 Antigen Test	410004	positive	same strength as control band	n.I.	n.I.
March	Lateral flow test	V3_266	Rapid Test	SIEMENS MED.SOLUT.DIAG		CLINITEST Rapid COVID-19 Antigen Test	410005	positive	same strength as control band	n.I.	n.I.
March	Lateral flow test	V3_267	Rapid Test	SIEMENS MED.SOLUT.DIAG		CLINITEST Rapid COVID-19 Antigen Test	410001	negative	no virus-specific band	n.I.	n.I.
March	Lateral flow test	V3_267	Rapid Test	SIEMENS MED.SOLUT.DIAG		CLINITEST Rapid COVID-19 Antigen Test	410002	negative	no virus-specific band	n.I.	n.I.
March	Lateral flow test	V3_267	Rapid Test	SIEMENS MED.SOLUT.DIAG		CLINITEST Rapid COVID-19 Antigen Test	410003	negative	no virus-specific band	n.I.	n.I.
March	Lateral flow test	V3_267	Rapid Test	SIEMENS MED.SOLUT.DIAG		CLINITEST Rapid COVID-19 Antigen Test	410004	positive	much weaker than control band	n.I.	n.I.
March	Lateral flow test	V3_267	Rapid Test	SIEMENS MED.SOLUT.DIAG		CLINITEST Rapid COVID-19 Antigen Test	410005	negative	no virus-specific band	n.I.	n.I.
March	Lateral flow test	V3_268	Rapid Test	SIEMENS MED.SOLUT.DIAG		CLINITEST Rapid COVID-19 Antigen Test	410001	negative	no virus-specific band	n.I.	n.I.
March	Lateral flow test	V3_268	Rapid Test	SIEMENS MED.SOLUT.DIAG		CLINITEST Rapid COVID-19 Antigen Test	410002	negative	no virus-specific band	n.I.	n.I.
March	Lateral flow test	V3_268	Rapid Test	SIEMENS MED.SOLUT.DIAG		CLINITEST Rapid COVID-19 Antigen Test	410003	negative	no virus-specific band	n.I.	n.I.
March	Lateral flow test	V3_268	Rapid Test	SIEMENS MED.SOLUT.DIAG		CLINITEST Rapid COVID-19 Antigen Test	410004	positive	weaker than control band	n.I.	n.I.
March	Lateral flow test	V3_268	Rapid Test	SIEMENS MED.SOLUT.DIAG		CLINITEST Rapid COVID-19 Antigen Test	410005	negative	no virus-specific band	n.I.	n.I.
March	Lateral flow test	V3_269	Rapid Test	SIEMENS MED.SOLUT.DIAG		CLINITEST Rapid COVID-19 Antigen Test	410001	positive	virus-specific band just visible	n.I.	n.I.
March	Lateral flow test	V3_269	Rapid Test	SIEMENS MED.SOLUT.DIAG		CLINITEST Rapid COVID-19 Antigen Test	410002	negative	no virus-specific band	n.I.	n.I.
March	Lateral flow test	V3_269	Rapid Test	SIEMENS MED.SOLUT.DIAG		CLINITEST Rapid COVID-19 Antigen Test	410003	negative	no virus-specific band	n.I.	n.I.
March	Lateral flow test	V3_269	Rapid Test	SIEMENS MED.SOLUT.DIAG		CLINITEST Rapid COVID-19 Antigen Test	410004	positive	weaker than control band	n.I.	n.I.
March	Lateral flow test	V3_269	Rapid Test	SIEMENS MED.SOLUT.DIAG		CLINITEST Rapid COVID-19 Antigen Test	410005	negative	no virus-specific band	n.I.	n.I.
March	Lateral flow test	V3_121	Rapid Test	SIEMENS MED.SOLUT.DIAG		CLINITEST Rapid COVID-19 Antigen Test	410001	positive	virus-specific band just visible	n.I.	n.I.
March	Lateral flow test	V3_121	Rapid Test	SIEMENS MED.SOLUT.DIAG		CLINITEST Rapid COVID-19 Antigen Test	410002	negative	n.I.	n.I.	n.I.
March	Lateral flow test	V3_121	Rapid Test	SIEMENS MED.SOLUT.DIAG		CLINITEST Rapid COVID-19 Antigen Test	410003	negative	n.I.	n.I.	n.I.
March	Lateral flow test	V3_121	Rapid Test	SIEMENS MED.SOLUT.DIAG		CLINITEST Rapid COVID-19 Antigen Test	410004	positive	much weaker than control band	n.I.	n.I.
March	Lateral flow test	V3_121	Rapid Test	SIEMENS MED.SOLUT.DIAG		CLINITEST Rapid COVID-19 Antigen Test	410005	negative	n.I.	n.I.	n.I.
March	Lateral flow test	V3_231	Rapid Test	SIEMENS MED.SOLUT.DIAG	manual performance	CLINITEST Rapid COVID-19 Antigen Test	410001	positive	much weaker than control band	n.I.	n.I.
March	Lateral flow test	V3_231	Rapid Test	SIEMENS MED.SOLUT.DIAG	manual performance	CLINITEST Rapid COVID-19 Antigen Test	410002	negative	no virus-specific band	n.I.	n.I.
March	Lateral flow test	V3_231	Rapid Test	SIEMENS MED.SOLUT.DIAG	manual performance	CLINITEST Rapid COVID-19 Antigen Test	410003	negative	no virus-specific band	n.I.	n.I.
March	Lateral flow test	V3_231	Rapid Test	SIEMENS MED.SOLUT.DIAG	manual performance	CLINITEST Rapid COVID-19 Antigen Test	410004	positive	weaker than control band	n.I.	n.I.
March	Lateral flow test	V3_231	Rapid Test	SIEMENS MED.SOLUT.DIAG	manual performance	CLINITEST Rapid COVID-19 Antigen Test	410005	negative	no virus-specific band	n.I.	n.I.
March	Lateral flow test	V3_270	Rapid Test	SIEMENS MED.SOLUT.DIAG		CLINITEST Rapid COVID-19 Antigen Test	410001	negative	n.I.	n.I.	n.I.
March	Lateral flow test	V3_270	Rapid Test	SIEMENS MED.SOLUT.DIAG		CLINITEST Rapid COVID-19 Antigen Test	410002	negative	n.I.	n.I.	n.I.
March	Lateral flow test	V3_270	Rapid Test	SIEMENS MED.SOLUT.DIAG		CLINITEST Rapid COVID-19 Antigen Test	410003	negative	n.I.	n.I.	n.I.
March	Lateral flow test	V3_270	Rapid Test	SIEMENS MED.SOLUT.DIAG		CLINITEST Rapid COVID-19 Antigen Test	410004	positive	much weaker than control band	n.I.	n.I.
March	Lateral flow test	V3_270	Rapid Test	SIEMENS MED.SOLUT.DIAG		CLINITEST Rapid COVID-19 Antigen Test	410005	negative	n.I.	n.I.	n.I.
March	Lateral flow test	V3_271	Rapid Test	SIEMENS MED.SOLUT.DIAG		CLINITEST Rapid COVID-19 Antigen Test	410001	positive	virus-specific band just visible	n.I.	n.I.
March	Lateral flow test	V3_271	Rapid Test	SIEMENS MED.SOLUT.DIAG		CLINITEST Rapid COVID-19 Antigen Test	410002	negative	no virus-specific band	n.I.	n.I.
March	Lateral flow test	V3_271	Rapid Test	SIEMENS MED.SOLUT.DIAG		CLINITEST Rapid COVID-19 Antigen Test	410003	negative	no virus-specific band	n.I.	n.I.
March	Lateral flow test	V3_271	Rapid Test	SIEMENS MED.SOLUT.DIAG		CLINITEST Rapid COVID-19 Antigen Test	410004	positive	weaker than control band	n.I.	n.I.
March	Lateral flow test	V3_271	Rapid Test	SIEMENS MED.SOLUT.DIAG		CLINITEST Rapid COVID-19 Antigen Test	410005	negative	no virus-specific band	n.I.	n.I.
March	Lateral flow test	V3_272	Rapid Test	SIEMENS MED.SOLUT.DIAG		CLINITEST Rapid COVID-19 Antigen Test	410001	positive	virus-specific band just visible	n.I.	n.I.
March	Lateral flow test	V3_272	Rapid Test	SIEMENS MED.SOLUT.DIAG		CLINITEST Rapid COVID-19 Antigen Test	410002	negative	no virus-specific band	n.I.	n.I.
March	Lateral flow test	V3_272	Rapid Test	SIEMENS MED.SOLUT.DIAG		CLINITEST Rapid COVID-19 Antigen Test	410003	negative	no virus-specific band	n.I.	n.I.
March	Lateral flow test	V3_272	Rapid Test	SIEMENS MED.SOLUT.DIAG		CLINITEST Rapid COVID-19 Antigen Test	410004	positive	weaker than control band	n.I.	n.I.
March	Lateral flow test	V3_272	Rapid Test	SIEMENS MED.SOLUT.DIAG		CLINITEST Rapid COVID-19 Antigen Test	410005	negative	no virus-specific band	n.I.	n.I.
March	Lateral flow test	V3_273	Rapid Test	SIEMENS MED.SOLUT.DIAG		CLINITEST Rapid COVID-19 Antigen Test	410001	positive	virus-specific band just visible	n.I.	n.I.
March	Lateral flow test	V3_273	Rapid Test	SIEMENS MED.SOLUT.DIAG		CLINITEST Rapid COVID-19 Antigen Test	410002	negative	no virus-specific band	n.I.	n.I.
March	Lateral flow test	V3_273	Rapid Test	SIEMENS MED.SOLUT.DIAG		CLINITEST Rapid COVID-19 Antigen Test	410003	negative	no virus-specific band	n.I.	n.I.
March	Lateral flow test	V3_273	Rapid Test	SIEMENS MED.SOLUT.DIAG		CLINITEST Rapid COVID-19 Antigen Test	410004	positive	weaker than control band	n.I.	n.I.
March	Lateral flow test	V3_273	Rapid Test	SIEMENS MED.SOLUT.DIAG		CLINITEST Rapid COVID-19 Antigen Test	410005	negative	no virus-specific band	n.I.	n.I.
March	Lateral flow test	V3_274	Rapid Test	SIEMENS MED.SOLUT.DIAG		CLINITEST Rapid COVID-19 Antigen Test	410001	positive	virus-specific band just visible	n.I.	n.I.
March	Lateral flow test	V3_274	Rapid Test	SIEMENS MED.SOLUT.DIAG		CLINITEST Rapid COVID-19 Antigen Test	410002	negative	no virus-specific band	n.I.	n.I.
March	Lateral flow test	V3_274	Rapid Test	SIEMENS MED.SOLUT.DIAG		CLINITEST Rapid COVID-19 Antigen Test	410003	negative	no virus-specific band	n.I.	n.I.
March	Lateral flow test	V3_274	Rapid Test	SIEMENS MED.SOLUT.DIAG		CLINITEST Rapid COVID-19 Antigen Test	410004	positive	weaker than control band	n.I.	n.I.
March	Lateral flow test	V3_274	Rapid Test	SIEMENS MED.SOLUT.DIAG		CLINITEST Rapid COVID-19 Antigen Test	410005	negative	no virus-specific band	n.I.	n.I.
March	Lateral flow test	V3_275	Rapid Test	SUGENTECH	manual performance	SGTI-flex COVID-19 Ag	410001	negative	no virus-specific band	n.I.	n.I.
March	Lateral flow test	V3_275	Rapid Test	SUGENTECH	manual performance	SGTI-flex COVID-19 Ag	410002	negative	no virus-specific band	n.I.	n.I.
March	Lateral flow test	V3_275	Rapid Test	SUGENTECH	manual performance	SGTI-flex COVID-19 Ag	410003	negative	no virus-specific band	n.I.	n.I.
March	Lateral flow test	V3_275	Rapid Test	SUGENTECH	manual performance	SGTI-flex COVID-19 Ag	410004	positive	much weaker than control band	n.I.	n.I.
March	Lateral flow test	V3_275	Rapid Test	SUGENTECH	manual performance	SGTI-flex COVID-19 Ag	410005	negative	no virus-specific band	n.I.	n.I.
March	Lateral flow test	V3_174	Rapid Test	ULTRA DIAGNOSTICS BIOTECH		SARS-CoV-2 Antigen Test Kit	410001	positive	n.I.	n.I.	n.I.
March	Lateral flow test	V3_174	Rapid Test	ULTRA DIAGNOSTICS BIOTECH		SARS-CoV-2 Antigen Test Kit	410002	negative	n.I.	n.I.	n.I.
March	Lateral flow test	V3_174	Rapid Test	ULTRA DIAGNOSTICS BIOTECH		SARS-CoV-2 Antigen Test Kit	410003	negative	n.I.	n.I.	n.I.
March	Lateral flow test	V3_174	Rapid Test	ULTRA DIAGNOSTICS BIOTECH		SARS-CoV-2 Antigen Test Kit	410004	positive	n.I.	n.I.	n.I.
March	Lateral flow test	V3_174	Rapid Test	ULTRA DIAGNOSTICS BIOTECH		SARS-CoV-2 Antigen Test Kit	410005	negative	n.I.	n.I.	n.I.
March	Lateral flow test	V3_114	Rapid Test	ULTRA DIAGNOSTICS BIOTECH		SARS-CoV-2 Antigen Test Kit	410001	positive	virus-specific band just visible	n.I.	n.I.
March	Lateral flow test	V3_114	Rapid Test	ULTRA DIAGNOSTICS BIOTECH		SARS-CoV-2 Antigen Test Kit	410002	negative	no virus-specific band	n.I.	n.I.
March	Lateral flow test	V3_114	Rapid Test	ULTRA DIAGNOSTICS BIOTECH		SARS-CoV-2 Antigen Test Kit	410003	negative	no virus-specific band	n.I.	n.I.
March	Lateral flow test	V3_114	Rapid Test	ULTRA DIAGNOSTICS BIOTECH		SARS-CoV-2 Antigen Test Kit	410004	positive	weaker than control band	n.I.	n.I.
March	Lateral flow test	V3_114	Rapid Test	ULTRA DIAGNOSTICS BIOTECH		SARS-CoV-2 Antigen Test Kit	410005	negative	no virus-specific band	n.I.	n.I.
March	Lateral flow test	V3_276	Rapid Test	VIDIA	manual performance	Rapid-VIDITEST COVID-19 Antigen	410001	positive	n.I.	n.I.	n.I.
March	Lateral flow test	V3_276	Rapid Test	VIDIA	manual performance	Rapid-VIDITEST COVID-19 Antigen	410002	negative	n.I.	n.I.	n.I.
March	Lateral flow test	V3_276	Rapid Test	VIDIA	manual performance	Rapid-VIDITEST COVID-19 Antigen	410003	negative	n.I.	n.I.	n.I.
March	Lateral flow test	V3_276	Rapid Test	VIDIA	manual performance	Rapid-VIDITEST COVID-19 Antigen	410004	positive	n.I.	n.I.	n.I.
March	Lateral flow test	V3_276	Rapid Test	VIDIA	manual performance	Rapid-VIDITEST COVID-19 Antigen	410005	negative	n.I.	n.I.	n.I.
March	Lateral flow test	V3_277	Rapid Test	VIDIA	manual performance	Rapid-VIDITEST COVID-19 Antigen	410001	positive	much weaker than control band	n.I.	n.I.
March	Lateral flow test	V3_277	Rapid Test	VIDIA	manual performance	Rapid-VIDITEST COVID-19 Antigen	410002	negative	no virus-specific band	n.I.	n.I.
March	Lateral flow test	V3_277	Rapid Test	VIDIA	manual performance	Rapid-VIDITEST COVID-19 Antigen	410003	negative	no virus-specific band	n.I.	n.I.
March	Lateral flow test	V3_277	Rapid Test	VIDIA	manual performance	Rapid-VIDITEST COVID-19 Antigen	410004	positive	same strength as control band	n.I.	n.I.
March	Lateral flow test	V3_277	Rapid Test	VIDIA	manual performance	Rapid-VIDITEST COVID-19 Antigen	410005	negative	no virus-specific band	n.I.	n.I.
March	Lateral flow test	V3_278	Rapid Test	VIRION/SERION		DEDIATEST 2019-nCoV-Antigen Rapid Test	410001	positive	virus-specific band just visible	n.I.	n.I.
March	Lateral flow test	V3_278	Rapid Test	VIRION/SERION		DEDIATEST 2019-nCoV-Antigen Rapid Test	410002	negative	no virus-specific band	n.I.	n.I.
March	Lateral flow test	V3_278	Rapid Test	VIRION/SERION		DEDIATEST 2019-nCoV-Antigen Rapid Test	410003	negative	no virus-specific band	n.I.	n.I.
March	Lateral flow test	V3_278	Rapid Test	VIRION/SERION		DEDIATEST 2019-nCoV-Antigen Rapid Test	410004	positive	weaker than control band	n.I.	n.I.
March	Lateral flow test	V3_278	Rapid Test	VIRION/SERION		DEDIATEST 2019-nCoV-Antigen Rapid Test	410005	negative	no virus-specific band	n.I.	n.I.
March	Lateral flow test	V3_279	Rapid Test	VIVACHEK BIOTECH	manual performance	VivaDiag Pro SARS-CoV-2 Ag Schnelltest	410001	negative	n.I.	n.I.	n.I.
March	Lateral flow test	V3_279	Rapid Test	VIVACHEK BIOTECH	manual performance	VivaDiag Pro SARS-CoV-2 Ag Schnelltest	410002	negative	n.I.	n.I.	n.I.
March	Lateral flow test	V3_279	Rapid Test	VIVACHEK BIOTECH	manual performance	VivaDiag Pro SARS-CoV-2 Ag Schnelltest	410003	negative	n.I.	n.I.	n.I.
March	Lateral flow test	V3_279	Rapid Test	VIVACHEK BIOTECH	manual performance	VivaDiag Pro SARS-CoV-2 Ag Schnelltest	410004	positive	virus-specific band just visible	n.I.	n.I.
March	Lateral flow test	V3_279	Rapid Test	VIVACHEK BIOTECH	manual performance	VivaDiag Pro SARS-CoV-2 Ag Schnelltest	410005	negative	n.I.	n.I.	n.I.
March	Lateral flow test	V3_280	Rapid Test	VIVACHEK BIOTECH		VivaDiag Pro SARS-CoV-2 Ag Schnelltest	410001	positive	much weaker than control band	n.I.	n.I.
March	Lateral flow test	V3_280	Rapid Test	VIVACHEK BIOTECH		VivaDiag Pro SARS-CoV-2 Ag Schnelltest	410002	negative	n.I.	n.I.	n.I.
March	Lateral flow test	V3_280	Rapid Test	VIVACHEK BIOTECH		VivaDiag Pro SARS-CoV-2 Ag Schnelltest	410003	negative	n.I.	n.I.	n.I.
March	Lateral flow test	V3_280	Rapid Test	VIVACHEK BIOTECH		VivaDiag Pro SARS-CoV-2 Ag Schnelltest	410004	positive	same strength as control band	n.I.	n.I.
March	Lateral flow test	V3_280	Rapid Test	VIVACHEK BIOTECH		VivaDiag Pro SARS-CoV-2 Ag Schnelltest	410005	negative	n.I.	n.I.	n.I.
March	Lateral flow test	V3_281	Rapid Test	VIVACHEK BIOTECH		VivaDiag Pro SARS-CoV-2 Ag Schnelltest	410001	negative	no virus-specific band	n.I.	n.I.
March	Lateral flow test	V3_281	Rapid Test	VIVACHEK BIOTECH		VivaDiag Pro SARS-CoV-2 Ag Schnelltest	410002	negative	no virus-specific band	n.I.	n.I.
March	Lateral flow test	V3_281	Rapid Test	VIVACHEK BIOTECH		VivaDiag Pro SARS-CoV-2 Ag Schnelltest	410003	negative	no virus-specific band	n.I.	n.I.
March	Lateral flow test	V3_281	Rapid Test	VIVACHEK BIOTECH		VivaDiag Pro SARS-CoV-2 Ag Schnelltest	410004	positive	weaker than control band	n.I.	n.I.
March	Lateral flow test	V3_281	Rapid Test	VIVACHEK BIOTECH		VivaDiag Pro SARS-CoV-2 Ag Schnelltest	410005	negative	no virus-specific band	n.I.	n.I.
March	Lateral flow test	V3_282	Rapid Test	VIVACHEK BIOTECH		VivaDiag Pro SARS-CoV-2 Ag Schnelltest	410001	negative	n.I.	n.I.	n.I.
March	Lateral flow test	V3_282	Rapid Test	VIVACHEK BIOTECH		VivaDiag Pro SARS-CoV-2 Ag Schnelltest	410002	negative	n.I.	n.I.	n.I.
March	Lateral flow test	V3_282	Rapid Test	VIVACHEK BIOTECH		VivaDiag Pro SARS-CoV-2 Ag Schnelltest	410003	negative	n.I.	n.I.	n.I.
March	Lateral flow test	V3_282	Rapid Test	VIVACHEK BIOTECH		VivaDiag Pro SARS-CoV-2 Ag Schnelltest	410004	positive	much weaker than control band	n.I.	n.I.
March	Lateral flow test	V3_282	Rapid Test	VIVACHEK BIOTECH		VivaDiag Pro SARS-CoV-2 Ag Schnelltest	410005	negative	n.I.	n.I.	n.I.
March	Lateral flow test	V3_38	Rapid Test	WANTAI BIOLOGICAL	other systems	Wantai SARS-CoV-2 Antigen Rapid Test (FIA)	410001	positive	n.I.	n.I.	n.I.
March	Lateral flow test	V3_38	Rapid Test	WANTAI BIOLOGICAL	other systems	Wantai SARS-CoV-2 Antigen Rapid Test (FIA)	410002	negative	n.I.	n.I.	n.I.
March	Lateral flow test	V3_38	Rapid Test	WANTAI BIOLOGICAL	other systems	Wantai SARS-CoV-2 Antigen Rapid Test (FIA)	410003	negative	n.I.	n.I.	n.I.
March	Lateral flow test	V3_38	Rapid Test	WANTAI BIOLOGICAL	other systems	Wantai SARS-CoV-2 Antigen Rapid Test (FIA)	410004	positive	n.I.	n.I.	n.I.
March	Lateral flow test	V3_38	Rapid Test	WANTAI BIOLOGICAL	other systems	Wantai SARS-CoV-2 Antigen Rapid Test (FIA)	410005	positive	n.I.	n.I.	n.I.
March	Lateral flow test	V3_117	Rapid Test	WANTAI BIOLOGICAL	manual performance	Wantai SARS-CoV-2 Antigen Rapid Test (FIA)	410001	positive	n.I.	n.I.	n.I.
March	Lateral flow test	V3_117	Rapid Test	WANTAI BIOLOGICAL	manual performance	Wantai SARS-CoV-2 Antigen Rapid Test (FIA)	410002	negative	n.I.	n.I.	n.I.
March	Lateral flow test	V3_117	Rapid Test	WANTAI BIOLOGICAL	manual performance	Wantai SARS-CoV-2 Antigen Rapid Test (FIA)	410003	negative	n.I.	n.I.	n.I.
March	Lateral flow test	V3_117	Rapid Test	WANTAI BIOLOGICAL	manual performance	Wantai SARS-CoV-2 Antigen Rapid Test (FIA)	410004	positive	n.I.	n.I.	n.I.
March	Lateral flow test	V3_117	Rapid Test	WANTAI BIOLOGICAL	manual performance	Wantai SARS-CoV-2 Antigen Rapid Test (FIA)	410005	positive	n.I.	n.I.	n.I.
March	Lateral flow test	V3_9	Rapid Test	WATMIND MEDICAL	manual performance	Watmind SARS-CoV-2 Ag	410001	positive	same strength as control band	n.I.	n.I.
March	Lateral flow test	V3_9	Rapid Test	WATMIND MEDICAL	manual performance	Watmind SARS-CoV-2 Ag	410002	negative	no virus-specific band	n.I.	n.I.
March	Lateral flow test	V3_9	Rapid Test	WATMIND MEDICAL	manual performance	Watmind SARS-CoV-2 Ag	410003	negative	no virus-specific band	n.I.	n.I.
March	Lateral flow test	V3_9	Rapid Test	WATMIND MEDICAL	manual performance	Watmind SARS-CoV-2 Ag	410004	positive	stronger than control band	n.I.	n.I.
March	Lateral flow test	V3_9	Rapid Test	WATMIND MEDICAL	manual performance	Watmind SARS-CoV-2 Ag	410005	negative	no virus-specific band	n.I.	n.I.
March	Lateral flow test	V3_283	Rapid Test	WATMIND MEDICAL		Watmind SARS-CoV-2 Ag	410001	positive	much weaker than control band	n.I.	n.I.
March	Lateral flow test	V3_283	Rapid Test	WATMIND MEDICAL		Watmind SARS-CoV-2 Ag	410002	negative	no virus-specific band	n.I.	n.I.
March	Lateral flow test	V3_283	Rapid Test	WATMIND MEDICAL		Watmind SARS-CoV-2 Ag	410003	negative	no virus-specific band	n.I.	n.I.
March	Lateral flow test	V3_283	Rapid Test	WATMIND MEDICAL		Watmind SARS-CoV-2 Ag	410004	positive	same strength as control band	n.I.	n.I.
March	Lateral flow test	V3_283	Rapid Test	WATMIND MEDICAL		Watmind SARS-CoV-2 Ag	410005	negative	no virus-specific band	n.I.	n.I.
March	Lateral flow test	V3_279	Rapid Test	WONDFO BIOTECH	manual performance	2019-nCoV Antigentest (lateral flow)	410001	positive	virus-specific band just visible	n.I.	n.I.
March	Lateral flow test	V3_279	Rapid Test	WONDFO BIOTECH	manual performance	2019-nCoV Antigentest (lateral flow)	410002	negative	n.I.	n.I.	n.I.
March	Lateral flow test	V3_279	Rapid Test	WONDFO BIOTECH	manual performance	2019-nCoV Antigentest (lateral flow)	410003	negative	n.I.	n.I.	n.I.
March	Lateral flow test	V3_279	Rapid Test	WONDFO BIOTECH	manual performance	2019-nCoV Antigentest (lateral flow)	410004	positive	weaker than control band	n.I.	n.I.
March	Lateral flow test	V3_279	Rapid Test	WONDFO BIOTECH	manual performance	2019-nCoV Antigentest (lateral flow)	410005	negative	n.I.	n.I.	n.I.
March	Lateral flow test	V3_167	Rapid Test	OTHER MANUFACTURERS			410001	positive	same strength as control band	n.I.	n.I.
March	Lateral flow test	V3_167	Rapid Test	OTHER MANUFACTURERS			410002	negative	no virus-specific band	n.I.	n.I.
March	Lateral flow test	V3_167	Rapid Test	OTHER MANUFACTURERS			410003	negative	no virus-specific band	n.I.	n.I.
March	Lateral flow test	V3_167	Rapid Test	OTHER MANUFACTURERS			410004	positive	weaker than control band	n.I.	n.I.
March	Lateral flow test	V3_167	Rapid Test	OTHER MANUFACTURERS			410005	negative	no virus-specific band	n.I.	n.I.
March	Lateral flow test	V3_167	Rapid Test	OTHER MANUFACTURERS			410001	positive	same strength as control band	n.I.	n.I.
March	Lateral flow test	V3_167	Rapid Test	OTHER MANUFACTURERS			410002	negative	no virus-specific band	n.I.	n.I.
March	Lateral flow test	V3_167	Rapid Test	OTHER MANUFACTURERS			410003	negative	no virus-specific band	n.I.	n.I.
March	Lateral flow test	V3_167	Rapid Test	OTHER MANUFACTURERS			410004	positive	weaker than control band	n.I.	n.I.
March	Lateral flow test	V3_167	Rapid Test	OTHER MANUFACTURERS			410005	negative	no virus-specific band	n.I.	n.I.
July	Lateral flow test	V3_83	Rapid Test	ABBOTT	manual performance	Panbio COVID-19 Ag Rapid Test Device	410006	positive	n.I.	n.I.	n.I.
July	Lateral flow test	V3_83	Rapid Test	ABBOTT	manual performance	Panbio COVID-19 Ag Rapid Test Device	410007	positive	n.I.	n.I.	n.I.
July	Lateral flow test	V3_83	Rapid Test	ABBOTT	manual performance	Panbio COVID-19 Ag Rapid Test Device	410008	negative	n.I.	n.I.	n.I.
[truncated: 1,557 more rows]
