# Supplementary material for: Results of German external quality assessment schemes for SARS-CoV-2 antigen detection
Source: Sci Rep. 2023 Aug 14;13:13206. doi: 10.1038/s41598-023-40330-2 (PMC10425338; doi:10.1038/s41598-023-40330-2)
Supplement: Supplementary file 4 — Supplementary Table S3. [file 41598_2023_40330_MOESM4_ESM.xlsx]

## Sheet: Suppl. Table S3_Tests used by p
Supplementary Table S3: List of assays used by participants per survey.
Compilation of different antigen test kits used by the participants of each EQA survey. As participants could report more than one result per survey, the number of tests used is higher than the overal number of particpants.
Manufacturer (reagent)	Test kit	March	July	September	Sum:
ABBOTT	Panbio COVID-19 Ag Rapid Test Device	44	21	22	87
ACON BIOTECH	Flowflex SARS-CoV-2 Antigen Schnelltest	1	2	0	3
ACRO BIOTECH	COVID-19 and Influenza A+B Antigen Combo Rapid Test	3	0	0	3
AESKU DIAGNOSTICS	AESKU.Rapid SARS-CoV-2 Schnelltest	1	0	1	2
ALLTEST BIOTECH	Beright COVID-19 Antigen Schnelltest	1	0	1	2
AMEDA LABORDIAGNOSTIK	AMP Rapid Test SARS-CoV-2 Ag	3	1	0	4
ANBIO BIOTECHNOLOGY	Edelvital COVID-19 Antigen Schnelltest	0	0	1	1
ARTRON LABORATORIES	COVID-19 Antigentest	0	1	0	1
AZURE BIOTECH	Dia Sure COVID-19 Antigen Schnelltest	0	0	1	1
BIOMERICA	COVID-19 Antigen Schnelltest	0	0	1	1
BIONOTE	NowCheck COVID-19 Antigen Test	2	1	1	4
BIOSYNEX	COVID-19 Ag BSS	1	2	0	3
BIOTIME BIOTECHNOLOGY	INNOVA SARS-CoV-2 Qualitativer Antigen-Schnelltest	1	0	1	2
BODITECH	AFIAS COVID-19 Ag	3	0	0	3
BTNX	Rapid Response COVID-19 Antigen Rapid Test	2	1	1	4
CERTEST BIOTEC	One Step SARS-CoV-2 Ag Card Test	0	1	0	1
CLONGENE BIOTECH	Clungene COVID-19 Antigen Rapid Test	0	0	1	1
DECHENG BIOTECHNOLOGY	2019-nCoV Ag Salvia Rapid Test Card	0	1	1	2
DIALAB	DIAQUICK COVID-19 Ag Cassette	1	0	0	1
DIASORIN	LIAISON SARS-CoV-2 Ag	33	8	9	50
EURO IMMUN	SARS-CoV-2 Antigen	6	3	3	12
EUROBIO SCIENTIFIC	EBS SARS-CoV-2 Ag Rapid Test	1	0	0	1
FORTRESS DIAGNOSTICS	Coronavirus Ag Schnelltest	0	1	1	2
FUJIREBIO	ESPLINE SARS-CoV-2	0	1	0	1
FUJIREBIO	Lumipulse G SARS-CoV-2 Antigen	4	4	4	12
GÜNTER KEUL	Keul-o-test COVID-19 Antigen Schnelltestkassette	1	0	0	1
HIGHTOP BIOTECH	Hightop SARS-CoV-2 Antigen Schnelltest	0	0	1	1
HOTGEN BIOTECH	Novel Coronavirus (2019-nCoV) Antigentest	2	6	4	12
HUMASIS	COVID-19 Ag Schnelltest	1	1	0	2
JINWOFU BIOENGINEERING TECHNOLOGY	Novel Coronavirus Antigen Rapid Test Kit	0	1	0	1
JOINSTAR BIOMEDICAL TECHNOLOGY	COVID-19 Antigen Schnelltest	2	0	5	7
LAIHE BIOTECH	LYHER Antigen-Testkit (COVID-19)	3	2	1	6
LEPU MEDICAL TECHNOLOGY	SARS-CoV-2 Antigen Schnelltest	1	0	0	1
LUMIRADX	LumiraDx SARS-CoV-2 Ag Test Strip Kit	7	2	1	10
LVSHIYUAN BIOTECHNOLOGY	GreenSpring SARS-CoV-2 Antigen Schnelltest	0	0	1	1
MEDSAN GMBH	SARS-CoV-2 Antigen Rapid Test	2	2	1	5
MEXACARE	COVID-19 Antigen Schnelltest	1	0	0	1
MÖLAB GMBH	mö-screen Corona Antigen Test	0	2	0	2
NAL VON MINDEN	NADAL COVID-19 Ag Schnelltest	21	9	11	41
NANOENTEK	FREND COVID-19 Ag Schnelltest	2	0	0	2
NANOREPRO AG	Viromed SARS-CoV-2 Antigen Schnelltest	0	1	0	1
ORIENT GENE BIOTECH	Coronavirus Ag Rapid Test Cassette (Swab)	0	10	9	19
PCL	PCL COVID19 Ag Gold	3	2	2	7
QUIDEL	Sofia SARS Antigen FIA	7	5	4	16
RAPIGEN	Biocredit COVID-19 Antigen Rapid Test	2	0	0	2
R-BIOPHARM	RIDA QUICK SARS-CoV-2 Antigen	1	1	1	3
REALY TECH	Novel Coronavirus (SARS-CoV-2) Antigen Rapid Test Cassette (Swab)	1	1	0	2
ROCHE DIAGNOSTICS	Elecsys SARS-CoV-2 Antigen	18	16	19	53
ROCHE DIAGNOSTICS	SARS-CoV-2 Rapid Antigen Test	71	41	47	159
SAFECARE BIOTECH	SAFECARE One Step Rapid Test COVID-19 Antigen Rapid Test Kit	1	2	1	4
SALOFA OY	Sienna COVID-19 Antigen Rapid Test Cassette	1	1	0	2
SCHEBO BIOTECH AG	ScheBo SARS-CoV-2 Antigen ELISA	1	0	1	2
SCHEBO BIOTECH AG	ScheBo SARS-CoV-2 Quick Antigen Schnelltest	2	0	1	3
SD BIOSENSOR	Standard F COVID-19 AG FIA	15	8	11	34
SD BIOSENSOR	Standard Q COVID-19 Ag Test	8	8	8	24
SERVOPRAX	CLEARTEST Corona-Antigen	1	0	0	1
SIEMENS MED.SOLUT.DIAG	Atellica IM CoV2Ag	0	1	1	2
SIEMENS MED.SOLUT.DIAG	CLINITEST Rapid COVID-19 Antigen Test	30	6	4	40
SUGENTECH	SGTI-flex COVID-19 Ag	1	0	0	1
TESTSEA BIOTECHNOLOGY	Testsealabs Covid-19 Antigen Schnelltest Kassette	0	1	2	3
ULTRA DIAGNOSTICS BIOTECH	SARS-CoV-2 Antigen Test Kit	2	0	0	2
VAN OOSTVEEN MEDICAL	Romed COVID-19 Ag Rapid Test	0	1	0	1
VIDIA	Rapid-VIDITEST COVID-19 Antigen	2	0	0	2
VIRION/SERION	DEDIATEST 2019-nCoV-Antigen Rapid Test	1	1	0	2
VITROSENS	RapidFor SARS-CoV-2 Rapid Antigen Test Kit	0	1	0	1
VIVACHEK BIOTECH	VivaDiag Pro SARS-CoV-2 Ag Schnelltest	4	1	2	7
WANTAI BIOLOGICAL	Wantai SARS-CoV-2 Antigen Rapid Test (FIA)	2	2	3	7
WATMIND MEDICAL	Watmind SARS-CoV-2 Ag	2	0	1	3
WIZ BIOTECH	SARS-CoV-2 Antigen Rapid Test	0	1	2	3
WONDFO BIOTECH	2019-nCoV Antigentest (lateral flow)	1	0	0	1
XIAMEN BOSON BIOTECH	SARS-COV-2 ANTIGEN SCHNELLTEST	0	0	2	2
	Sum	327	184	195	706
