# Supplementary material for: Results of German external quality assessment schemes for SARS-CoV-2 antigen detection
Source: Sci Rep. 2023 Aug 14;13:13206. doi: 10.1038/s41598-023-40330-2 (PMC10425338; doi:10.1038/s41598-023-40330-2)
Supplement: Supplementary file 5 — Supplementary Table S4. [file 41598_2023_40330_MOESM5_ESM.xlsx]

## Sheet: Tabelle1
Supplementary Table S4: Tables with qualitative results submitted by EQA participants applying LFTs.
The results of identical EQA samples with different EQA sample numbers are summarized and differentiated according to manufacturer (reagent) and name of test (test kit). Test kits that showed less than 5 results were aggregated into "other (N<5). For more details about these tests, please see supplementary table 2. The correct result for the corresponding samples is highlighted in light grey. The…
Sample	Manufacturer (reagent)	Test kit	total	positive	negative	quota
1.65x107 copies/ml, non-VOC, samples 410004, 410006, 410009 and 410012	ABBOTT	Panbio COVID-19 Ag Rapid Test Device	108	108	0	100.0
	ACON BIOTECH	Flowflex SARS-CoV-2 Antigen Rapid Test	5	5	0	100.0
	AMEDA LABORDIAGNOSTIK	AMP Rapid Test SARS-CoV-2 Ag	5	5	0	100.0
	OTHER MANUFACTURERS		5	4	1	80.0
	BIONOTE	NowCheck COVID-19 Antigen Test	5	5	0	100.0
	BIOSYNEX	COVID-19 Ag BSS	5	5	0	100.0
	BTNX	Rapid Response COVID-19 Antigen Rapid Test	5	5	0	100.0
	HOTGEN BIOTECH	Novel Coronavirus (2019-nCoV) Antigentest	18	18	0	100.0
	JOINSTAR BIOMEDICAL	COVID-19 Antigen Rapid Test	7	5	2	71.4
	LAIHE BIOTECH	LYHER Antigen-Testkit (COVID-19)	8	8	0	100.0
	LUMIRADX	LumiraDx SARS-CoV-2 Ag Test Strip Kit	12	12	0	100.0
	MEDSAN GMBH	SARS-CoV-2 Antigen Rapid Test	7	7	0	100.0
	NAL VON MINDEN	NADAL COVID-19 Ag Rapid Test	50	49	1	98.0
	ORIENT GENE BIOTECH	Coronavirus Ag Rapid Test Cassette (Swab)	29	29	0	100.0
	PCL	PCL COVID19 Ag Gold	9	9	0	100.0
	QUIDEL	Sofia SARS Antigen FIA	21	21	0	100.0
	ROCHE DIAGNOSTICS	SARS-CoV-2 Rapid Antigen Test	200	199	1	99.5
	SAFECARE BIOTECH	SAFECARE One Step Rapid Test COVID-19 Ag	6	6	0	100.0
	SD BIOSENSOR	Standard F COVID-19 AG FIA	42	40	2	95.2
	SD BIOSENSOR	Standard Q COVID-19 Ag Test	32	30	2	93.8
	SIEMENS	CLINITEST Rapid COVID-19 Antigen Test	46	46	0	100.0
	VIVACHEK BIOTECH	VivaDiag Pro SARS-CoV-2 Ag Rapid Test	8	8	0	100.0
	WANTAI BIOLOGICAL	Wantai SARS-CoV-2 Antigen Rapid Test (FIA)	9	9	0	100.0
	OTHERS (N<5)		90	85	5	94.4
	Sum		732	718	14	98.1
4.75x106 copies/ml, non-VOC, sample 410013	ABBOTT	Panbio COVID-19 Ag Rapid Test Device	22	21	1	95.5
	JOINSTAR BIOMEDICAL	COVID-19 Antigen Rapid Test	5	4	1	80.0
	NAL VON MINDEN	NADAL COVID-19 Ag Rapid Test	11	10	1	90.9
	ORIENT GENE BIOTECH	Coronavirus Ag Rapid Test Cassette (Swab)	9	9	0	100.0
	ROCHE DIAGNOSTICS	SARS-CoV-2 Rapid Antigen Test	47	47	0	100.0
	SD BIOSENSOR	Standard F COVID-19 AG FIA	11	11	0	100.0
	SD BIOSENSOR	Standard Q COVID-19 Ag Test	8	8	0	100.0
	OTHERS (N<5)		46	40	6	87.0
	Sum		159	150	9	94.3
1.60x106 copies/ml non-VOC samples 410001, 410007 and 410014	ABBOTT	Panbio COVID-19 Ag Rapid Test Device	87	73	14	83.9
	HOTGEN BIOTECH	Novel Coronavirus (2019-nCoV) Antigentest	12	2	10	16.7
	JOINSTAR BIOMEDICAL	COVID-19 Antigen Rapid Test	7	0	7	0.0
	LAIHE BIOTECH	LYHER Antigen-Testkit (COVID-19)	6	5	1	83.3
	LUMIRADX	LumiraDx SARS-CoV-2 Ag Test Strip Kit	10	10	0	100.0
	MEDSAN GMBH	SARS-CoV-2 Antigen Rapid Test	5	0	5	0.0
	NAL VON MINDEN	NADAL COVID-19 Ag Rapid Test	41	21	20	51.2
	ORIENT GENE BIOTECH	Coronavirus Ag Rapid Test Cassette (Swab)	19	12	7	63.2
	PCL	PCL COVID19 Ag Gold	7	5	2	71.4
	QUIDEL	Sofia SARS Antigen FIA	16	15	1	93.8
	ROCHE DIAGNOSTICS	SARS-CoV-2 Rapid Antigen Test	159	74	85	46.5
	SD BIOSENSOR	Standard F COVID-19 AG FIA	34	28	6	82.4
	SD BIOSENSOR	Standard Q COVID-19 Ag Test	24	12	12	50.0
	SIEMENS	CLINITEST Rapid COVID-19 Antigen Test	40	25	15	62.5
	VIVACHEK BIOTECH	VivaDiag Pro SARS-CoV-2 Ag Rapid Test	7	3	4	42.9
	WANTAI BIOLOGICAL	Wantai SARS-CoV-2 Antigen Rapid Test (FIA)	7	7	0	100.0
	OTHERS (N<5)		96	52	44	51.2
	Sum		577	344	233	59.6
1.55x106 copies/ml non-VOC sample 410005	ABBOTT	Panbio COVID-19 Ag Rapid Test Device	44	3	41	6.8
	LUMIRADX	LumiraDx SARS-CoV-2 Ag Test Strip Kit	7	0	7	0.0
	NAL VON MINDEN	NADAL COVID-19 Ag Rapid Test	21	1	20	4.8
	QUIDEL	Sofia SARS Antigen FIA	7	0	7	0.0
	ROCHE DIAGNOSTICS	SARS-CoV-2 Rapid Antigen Test	71	2	69	2.8
	SD BIOSENSOR	Standard F COVID-19 AG FIA	15	2	13	13.3
	SD BIOSENSOR	Standard Q COVID-19 Ag Test	8	0	8	0.0
	SIEMENS	CLINITEST Rapid COVID-19 Antigen Test	30	4	26	13.3
	OTHERS (N<5)		61	4	57	6.6
	Sum		264	16	248	6.1
1.42x107 copies/ml Delta-VOC sample 410015	ABBOTT	Panbio COVID-19 Ag Rapid Test Device	22	22	0	100.0
	JOINSTAR BIOMEDICAL	COVID-19 Antigen Rapid Test	5	4	1	80.0
	NAL VON MINDEN	NADAL COVID-19 Ag Rapid Test	11	11	0	100.0
	ORIENT GENE BIOTECH	Coronavirus Ag Rapid Test Cassette (Swab)	9	9	0	100.0
	ROCHE DIAGNOSTICS	SARS-CoV-2 Rapid Antigen Test	47	47	0	100.0
	SD BIOSENSOR	Standard F COVID-19 AG FIA	11	11	0	100.0
	SD BIOSENSOR	Standard Q COVID-19 Ag Test	8	8	0	100.0
	OTHERS (N<5)		46	41	5	89.1
	Sum		159	153	6	96.2
hCoV 229E sample 410003	ABBOTT	Panbio COVID-19 Ag Rapid Test Device	44	0	44	100.0
	LUMIRADX	LumiraDx SARS-CoV-2 Ag Test Strip Kit	7	0	7	100.0
	NAL VON MINDEN	NADAL COVID-19 Ag Rapid Test	21	1	20	95.2
	QUIDEL	Sofia SARS Antigen FIA	7	0	7	100.0
	ROCHE DIAGNOSTICS	SARS-CoV-2 Rapid Antigen Test	71	0	71	100.0
	SD BIOSENSOR	Standard F COVID-19 AG FIA	15	0	15	100.0
	SD BIOSENSOR	Standard Q COVID-19 Ag Test	8	0	8	100.0
	SIEMENS	CLINITEST Rapid COVID-19 Antigen Test	30	1	29	96.7
	OTHERS (N<5)		61	0	61	100.0
	Sum		264	2	262	99.2
hCoV NL63 sample 410010	ABBOTT	Panbio COVID-19 Ag Rapid Test Device	21	0	21	100.0
	HOTGEN BIOTECH	Novel Coronavirus (2019-nCoV) Antigentest	6	0	6	100.0
	NAL VON MINDEN	NADAL COVID-19 Ag Rapid Test	9	0	9	100.0
	ORIENT GENE BIOTECH	Coronavirus Ag Rapid Test Cassette (Swab)	8	0	8	100.0
	QUIDEL	Sofia SARS Antigen FIA	5	0	5	100.0
	ROCHE DIAGNOSTICS	SARS-CoV-2 Rapid Antigen Test	41	0	41	100.0
	SD BIOSENSOR	Standard F COVID-19 AG FIA	8	0	8	100.0
	SD BIOSENSOR	Standard Q COVID-19 Ag Test	8	0	8	100.0
	SIEMENS	CLINITEST Rapid COVID-19 Antigen Test	6	0	6	100.0
	OTHERS (N<5)		40	2	38	95.0
	Sum		152	2	150	98.7
MRC-5 cell lysates samples 410002, 410008 and 410011	ABBOTT	Panbio COVID-19 Ag Rapid Test Device	87	0	87	100.0
	HOTGEN BIOTECH	Novel Coronavirus (2019-nCoV) Antigentest	12	0	12	100.0
	JOINSTAR BIOMEDICAL	COVID-19 Antigen Rapid Test	7	0	7	100.0
	LAIHE BIOTECH	LYHER Antigen-Testkit (COVID-19)	6	0	6	100.0
	LUMIRADX	LumiraDx SARS-CoV-2 Ag Test Strip Kit	10	0	10	100.0
	MEDSAN GMBH	SARS-CoV-2 Antigen Rapid Test	5	0	5	100.0
	NAL VON MINDEN	NADAL COVID-19 Ag Rapid Test	41	0	41	100.0
	ORIENT GENE BIOTECH	Coronavirus Ag Rapid Test Cassette (Swab)	19	0	19	100.0
	PCL	PCL COVID19 Ag Gold	7	0	7	100.0
	QUIDEL	Sofia SARS Antigen FIA	16	0	16	100.0
	ROCHE DIAGNOSTICS	SARS-CoV-2 Rapid Antigen Test	159	0	159	100.0
	SD BIOSENSOR	Standard F COVID-19 AG FIA	34	0	34	100.0
	SD BIOSENSOR	Standard Q COVID-19 Ag Test	24	0	24	100.0
	SIEMENS	CLINITEST Rapid COVID-19 Antigen Test	40	1	39	97.5
	VIVACHEK BIOTECH	VivaDiag Pro SARS-CoV-2 Ag Rapid Test	7	0	7	100.0
	WANTAI BIOLOGICAL	Wantai SARS-CoV-2 Antigen Rapid Test (FIA)	7	0	7	100.0
	OTHERS (N<5)		96	0	96	100.0
	Sum		577	1	576	99.8
