# Supplementary material for: Results of German external quality assessment schemes for SARS-CoV-2 antigen detection
Source: Sci Rep. 2023 Aug 14;13:13206. doi: 10.1038/s41598-023-40330-2 (PMC10425338; doi:10.1038/s41598-023-40330-2)
Supplement: Supplementary file 6 — Supplementary Table S5. [file 41598_2023_40330_MOESM6_ESM.xlsx]

## Sheet: Tabelle1
Supplementary Table S5: Tables with qualitative results submitted by EQA participants applying automated immunoassays.
The results of identical EQA samples with different EQA sample numbers are summarized and differentiated according to manufacturer (reagent) and name of test (test kit). Test kits that showed less than 5 results were aggregated into "other (N<5). For more details about these tests, please see supplementary table 2. The correct result for the corresponding samples is highlighted in light grey. The…
Sample	Manufacturer (reagent)	Test kit	total	positive	borderline	negative	quota
1.65x107 copies/ml non-VOC samples 410004, 410006, 410009 and 410012	DIASORIN	LIAISON SARS-CoV-2 Ag	58	58	0	0	100.0
	EURO IMMUN	SARS-CoV-2 Antigen	15	15	0	0	100.0
	FUJIREBIO	Lumipulse G SARS-CoV-2 Antigen	16	16	0	0	100.0
	ROCHE DIAGNOSTICS	Elecsys SARS-CoV-2 Antigen	69	69	0	0	100.0
	OTHERS (N<5)		6	6	0	0	100.0
	Sum		164	164	0	0	100.0
4.75x106 cop/ml non-VOC sample 410013	DIASORIN	LIAISON SARS-CoV-2 Ag	9	9	0	0	100.0
	ROCHE DIAGNOSTICS	Elecsys SARS-CoV-2 Antigen	19	19	0	0	100.0
	OTHERS (N<5)		10	9	0	1	90.0
	Sum		38	37	0	1	97.4
1.60x106 copies/ml non-VOC samples 410001, 410007 and 410014	DIASORIN	LIAISON SARS-CoV-2 Ag	50	31	6	13	62.0
	EURO IMMUN	SARS-CoV-2 Antigen	12	10	0	2	83.3
	FUJIREBIO	Lumipulse G SARS-CoV-2 Antigen	12	12	0	0	100.0
	ROCHE DIAGNOSTICS	Elecsys SARS-CoV-2 Antigen	53	47	1	5	88.7
	OTHERS (N<5)		5	4	0	1	80.0
	Sum		132	104	7	21	78.8
1.55x106 copies/ml non-VOC sample 410005	DIASORIN	LIAISON SARS-CoV-2 Ag	33	1	0	32	3.0
	EURO IMMUN	SARS-CoV-2 Antigen	6	0	2	4	0.0
	ROCHE DIAGNOSTICS	Elecsys SARS-CoV-2 Antigen	18	3	0	15	16.7
	OTHERS (N<5)		5	5	0	0	100.0
	Sum		62	9	2	51	14.5
1.42x107 cop/ml Delta-VOC sample 410015	DIASORIN	LIAISON SARS-CoV-2 Ag	9	9	0	0	100.0
	ROCHE DIAGNOSTICS	Elecsys SARS-CoV-2 Antigen	19	19	0	0	100.0
	OTHERS (N<5)		10	9	1	0	90.0
	Sum		38	37	1	0	97.4
hCoV 229E sample 410003	DIASORIN	LIAISON SARS-CoV-2 Ag	33	0	0	33	100.0
	EURO IMMUN	SARS-CoV-2 Antigen	6	0	0	6	100.0
	ROCHE DIAGNOSTICS	Elecsys SARS-CoV-2 Antigen	18	0	0	18	100.0
	OTHERS (N<5)		5	0	0	5	100.0
	Sum		62	0	0	62	100.0
hCoV NL63, sample 410010	DIASORIN	LIAISON SARS-CoV-2 Ag	8	0	0	8	100.0
	ROCHE DIAGNOSTICS	Elecsys SARS-CoV-2 Antigen	16	0	0	16	100.0
	OTHERS (N<5)		8	0	0	8	100.0
	Sum		32	0	0	32	100.0
MRC-5 cell lysates samples 410002, 410008 and 410011	DIASORIN	LIAISON SARS-CoV-2 Ag	50	0	0	50	100.0
	EURO IMMUN	SARS-CoV-2 Antigen	12	0	0	12	100.0
	FUJIREBIO	Lumipulse G SARS-CoV-2 Antigen	12	0	0	12	100.0
	ROCHE DIAGNOSTICS	Elecsys SARS-CoV-2 Antigen	53	0	0	53	100.0
	OTHERS (N<5)		5	0	0	5	100.0
	Sum		132	0	0	132	100.0
